# Supplementary material for: Missed diagnostic opportunities within South Africa’s early infant diagnosis program, 2010–2015
Source: PLoS One. 2017 May 11;12(5):e0177173. doi: 10.1371/journal.pone.0177173 (PMC5426641; doi:10.1371/journal.pone.0177173)
Supplement: S1 File — MDO, Missed Diagnostic Opportunities. (ZIP) [file pone.0177173.s001.zip › S1_File.xlsx]

## Sheet: Complete Data
EPISODE_NO	RESULT_TEXT_AS_ON_LIS	Date_Reviewed	AGE_TESTED_DAYS	FACILITY_NAME	PROVINCE_NAME	TESTING_LAB	MDO or Non-coded or not required	Error Type	Sub-Error Type	Sub-Error Type II
	NOT AVAILABLE	2010	8401	GROOTE SCHUUR HOSPITAL WC GSH	WESTERN CAPE	GROOTE SCHUUR LABORATORY	Non-coded	Non-coded	Non-coded	Non-coded
	INDETERMINATE	2010	2208	NGWELEZANA HOSPITAL	KWAZULU-NATAL	NGWELEZANA LABORATORY	MDO	Analytical	Analytical	Indeterminate
	NOT RESULTED	2010		EAST BOOM CHC	KWAZULU-NATAL	UNKNOWN	Non-coded	Non-coded	Non-coded	Non-coded
	NOT RESULTED	2010		HALLEY STOTT CLINIC	KWAZULU-NATAL	UNKNOWN	Non-coded	Non-coded	Non-coded	Non-coded
	NOT RESULTED	2010		NORTHDALE CLINIC	KWAZULU-NATAL	UNKNOWN	Non-coded	Non-coded	Non-coded	Non-coded
	NOT RESULTED	2010		ST APOLLINARIS HOSPITAL	KWAZULU-NATAL	UNKNOWN	Non-coded	Non-coded	Non-coded	Non-coded
	NOT RESULTED	2010		CHESTERVILLE CLINIC	KWAZULU-NATAL	UNKNOWN	Non-coded	Non-coded	Non-coded	Non-coded
	NOT RESULTED	2010		CHESTERVILLE CLINIC	KWAZULU-NATAL	UNKNOWN	Non-coded	Non-coded	Non-coded	Non-coded
	NOT RESULTED	2010		AMAOTI CLINIC	KWAZULU-NATAL	UNKNOWN	Non-coded	Non-coded	Non-coded	Non-coded
	NOT RESULTED	2010		EKUVUKENI CLINIC	KWAZULU-NATAL	UNKNOWN	Non-coded	Non-coded	Non-coded	Non-coded
	NOT RESULTED	2010		EKUVUKENI CLINIC	KWAZULU-NATAL	UNKNOWN	Non-coded	Non-coded	Non-coded	Non-coded
	NOT RESULTED	2010		EMPANGENI CLINIC	KWAZULU-NATAL	UNKNOWN	Non-coded	Non-coded	Non-coded	Non-coded
	NOT RESULTED	2010		ESHOWE HOSPITAL	KWAZULU-NATAL	UNKNOWN	Non-coded	Non-coded	Non-coded	Non-coded
	NOT RESULTED	2010		ESHOWE HOSPITAL	KWAZULU-NATAL	UNKNOWN	Non-coded	Non-coded	Non-coded	Non-coded
	NOT RESULTED	2010		EZAKHENI CLINIC 2	KWAZULU-NATAL	UNKNOWN	Non-coded	Non-coded	Non-coded	Non-coded
	NOT RESULTED	2010		FREDVILLE CLINIC	KWAZULU-NATAL	UNKNOWN	Non-coded	Non-coded	Non-coded	Non-coded
	NOT RESULTED	2010		HLABISA HOSPITAL	KWAZULU-NATAL	UNKNOWN	Non-coded	Non-coded	Non-coded	Non-coded
	NOT RESULTED	2010		HLENGISIZWE CHC	KWAZULU-NATAL	UNKNOWN	Non-coded	Non-coded	Non-coded	Non-coded
	NOT RESULTED	2010		IMBALENHLE CHC	KWAZULU-NATAL	UNKNOWN	Non-coded	Non-coded	Non-coded	Non-coded
	NOT RESULTED	2010		MDUKU CLINIC	KWAZULU-NATAL	UNKNOWN	Non-coded	Non-coded	Non-coded	Non-coded
	NOT RESULTED	2010		MDUKU CLINIC	KWAZULU-NATAL	UNKNOWN	Non-coded	Non-coded	Non-coded	Non-coded
	NOT RESULTED	2010		MPOLA CLINIC	KWAZULU-NATAL	UNKNOWN	Non-coded	Non-coded	Non-coded	Non-coded
	NOT RESULTED	2010		MSELENI HOSPITAL	KWAZULU-NATAL	UNKNOWN	Non-coded	Non-coded	Non-coded	Non-coded
	NOT RESULTED	2010		NGWELEZANA HOSPITAL	KWAZULU-NATAL	UNKNOWN	Non-coded	Non-coded	Non-coded	Non-coded
	NOT RESULTED	2010		NTONDWENI CLINIC	KWAZULU-NATAL	UNKNOWN	Non-coded	Non-coded	Non-coded	Non-coded
	NOT RESULTED	2010		PORT EDWARD CLINIC	KWAZULU-NATAL	UNKNOWN	Non-coded	Non-coded	Non-coded	Non-coded
	NOT RESULTED	2010		PRINCE MSHIYENI HOSPITAL	KWAZULU-NATAL	UNKNOWN	Non-coded	Non-coded	Non-coded	Non-coded
	NOT RESULTED	2010		SOMKHELE CLINIC	KWAZULU-NATAL	UNKNOWN	Non-coded	Non-coded	Non-coded	Non-coded
	NOT RESULTED	2010		TONGAAT CHC	KWAZULU-NATAL	UNKNOWN	Non-coded	Non-coded	Non-coded	Non-coded
	NOT RESULTED	2010		TONGAAT CHC	KWAZULU-NATAL	UNKNOWN	Non-coded	Non-coded	Non-coded	Non-coded
	NOT RESULTED	2010		UMBUMBULU CLINIC	KWAZULU-NATAL	UNKNOWN	Non-coded	Non-coded	Non-coded	Non-coded
	NOT RESULTED	2010		UMLAZI AA CLINIC	KWAZULU-NATAL	UNKNOWN	Non-coded	Non-coded	Non-coded	Non-coded
	NOT RESULTED	2010		UNKNOWN	UNKNOWN	UNKNOWN	Non-coded	Non-coded	Non-coded	Non-coded
	NOT RESULTED	2010		XHAMINI CLINIC	KWAZULU-NATAL	UNKNOWN	Non-coded	Non-coded	Non-coded	Non-coded
	NOT RESULTED	2010		GATEWAY CLINIC	KWAZULU-NATAL	UNKNOWN	Non-coded	Non-coded	Non-coded	Non-coded
	NOT RESULTED	2010		ADDINGTON HOSPITAL	KWAZULU-NATAL	UNKNOWN	Non-coded	Non-coded	Non-coded	Non-coded
	NOT RESULTED	2010		NGWELEZANA HOSPITAL	KWAZULU-NATAL	UNKNOWN	Non-coded	Non-coded	Non-coded	Non-coded
	NOT RESULTED	2010		PRINCE MSHIYENI HOSPITAL	KWAZULU-NATAL	UNKNOWN	Non-coded	Non-coded	Non-coded	Non-coded
	NOT RESULTED	2010		KING EDWARD VIII HOSPITAL	KWAZULU-NATAL	UNKNOWN	Non-coded	Non-coded	Non-coded	Non-coded
	INVALID	2010		AMAOTI CLINIC	KWAZULU-NATAL	UNKNOWN	MDO	Analytical	Analytical	Invalid
	NOT RESULTED	2010		ADDINGTON HOSPITAL	KWAZULU-NATAL	UNKNOWN	Non-coded	Non-coded	Non-coded	Non-coded
	THE REACTION YIELDED NO RESULT	2010	64	TEMBISA HOSPITAL	GAUTENG	CHARLOTTE MAXEKE JOHANNESBURG ACADEMIC HOSPITAL	MDO	Analytical	Analytical	Invalid
	THE REACTION YIELDED NO RESULT	2010	365	THELLE MOGOERANE REGIONAL HOSPITAL	GAUTENG	CHARLOTTE MAXEKE JOHANNESBURG ACADEMIC HOSPITAL	MDO	Analytical	Analytical	Invalid
	NOT RESULTED	2010		GREY'S HOSPITAL	KWAZULU-NATAL	UNKNOWN	Non-coded	Non-coded	Non-coded	Non-coded
	NOT RESULTED	2010		PRINCE MSHIYENI HOSPITAL	KWAZULU-NATAL	UNKNOWN	Non-coded	Non-coded	Non-coded	Non-coded
	NOT RESULTED	2010		PRINCE MSHIYENI HOSPITAL	KWAZULU-NATAL	UNKNOWN	Non-coded	Non-coded	Non-coded	Non-coded
	INDETERMINATE	2010		HLENGISIZWE CHC	KWAZULU-NATAL	UNKNOWN	MDO	Analytical	Analytical	Indeterminate
	INVALID	2010		NCOTSHANE CLINIC	KWAZULU-NATAL	UNKNOWN	MDO	Analytical	Analytical	Invalid
	INVALID	2010		RICHMOND CLINIC	KWAZULU-NATAL	UNKNOWN	MDO	Analytical	Analytical	Invalid
	NOT RESULTED	2010		GREY'S HOSPITAL	KWAZULU-NATAL	UNKNOWN	Non-coded	Non-coded	Non-coded	Non-coded
	THE REACTION YIELDED NO RESULT	2010	338	LERATONG HOSPITAL	GAUTENG	CHARLOTTE MAXEKE JOHANNESBURG ACADEMIC HOSPITAL	MDO	Analytical	Analytical	Invalid
	EQUIVOCAL	2010	45	MATIKWANA HOSPITAL	MPUMALANGA	TSHWANE ACADEMIC LABORATORY	MDO	Analytical	Analytical	Indeterminate
	EQUIVOCAL	2010	360	SCHOONOORD CLINIC	LIMPOPO	TSHWANE ACADEMIC LABORATORY	MDO	Analytical	Analytical	Indeterminate
	INVALID	2010		BENEDICTINE HOSPITAL	KWAZULU-NATAL	UNKNOWN	MDO	Analytical	Analytical	Invalid
	INVALID	2010		BENEDICTINE HOSPITAL	KWAZULU-NATAL	UNKNOWN	MDO	Analytical	Analytical	Invalid
	INVALID	2010		BENEDICTINE HOSPITAL	KWAZULU-NATAL	UNKNOWN	MDO	Analytical	Analytical	Invalid
	INVALID	2010		BENEDICTINE HOSPITAL	KWAZULU-NATAL	UNKNOWN	MDO	Analytical	Analytical	Invalid
	INVALID	2010		CALUZA CLINIC	KWAZULU-NATAL	UNKNOWN	MDO	Analytical	Analytical	Invalid
	INVALID	2010		EDENDALE HOSPITAL	KWAZULU-NATAL	UNKNOWN	MDO	Analytical	Analytical	Invalid
	INVALID	2010		EDENDALE HOSPITAL	KWAZULU-NATAL	UNKNOWN	MDO	Analytical	Analytical	Invalid
	INVALID	2010		EDENDALE HOSPITAL	KWAZULU-NATAL	UNKNOWN	MDO	Analytical	Analytical	Invalid
	INVALID	2010		EDENDALE HOSPITAL	KWAZULU-NATAL	UNKNOWN	MDO	Analytical	Analytical	Invalid
	INVALID	2010		MAPHOPHOMA CLINIC	KWAZULU-NATAL	UNKNOWN	MDO	Analytical	Analytical	Invalid
	INVALID	2010		MNDOZO CLINIC	KWAZULU-NATAL	UNKNOWN	MDO	Analytical	Analytical	Invalid
	INVALID	2010		MURCHISON HOSPITAL	KWAZULU-NATAL	UNKNOWN	MDO	Analytical	Analytical	Invalid
	INVALID	2010		MURCHISON HOSPITAL	KWAZULU-NATAL	UNKNOWN	MDO	Analytical	Analytical	Invalid
	INVALID	2010		MURCHISON HOSPITAL	KWAZULU-NATAL	UNKNOWN	MDO	Analytical	Analytical	Invalid
	INVALID	2010		MURCHISON HOSPITAL	KWAZULU-NATAL	UNKNOWN	MDO	Analytical	Analytical	Invalid
	INVALID	2010		NDWEBU CLINIC	KWAZULU-NATAL	UNKNOWN	MDO	Analytical	Analytical	Invalid
	INVALID	2010		NDWEBU CLINIC	KWAZULU-NATAL	UNKNOWN	MDO	Analytical	Analytical	Invalid
	INVALID	2010		NHLALWANE CLINIC	KWAZULU-NATAL	UNKNOWN	MDO	Analytical	Analytical	Invalid
	INVALID	2010		OSIZWENI CLINIC 1	KWAZULU-NATAL	UNKNOWN	MDO	Analytical	Analytical	Invalid
	INVALID	2010		OSIZWENI CLINIC 1	KWAZULU-NATAL	UNKNOWN	MDO	Analytical	Analytical	Invalid
	INVALID	2010		PORT EDWARD CLINIC	KWAZULU-NATAL	UNKNOWN	MDO	Analytical	Analytical	Invalid
	INVALID	2010		PORT EDWARD CLINIC	KWAZULU-NATAL	UNKNOWN	MDO	Analytical	Analytical	Invalid
	INVALID	2010		SONDELANI CLINIC	KWAZULU-NATAL	UNKNOWN	MDO	Analytical	Analytical	Invalid
	INVALID	2010		SONGONZIMA CLINIC	KWAZULU-NATAL	UNKNOWN	MDO	Analytical	Analytical	Invalid
	INVALID	2010		SONGONZIMA CLINIC	KWAZULU-NATAL	UNKNOWN	MDO	Analytical	Analytical	Invalid
	INVALID	2010		ST FAITH'S CLINIC	KWAZULU-NATAL	UNKNOWN	MDO	Analytical	Analytical	Invalid
	INVALID	2010		ST FAITH'S CLINIC	KWAZULU-NATAL	UNKNOWN	MDO	Analytical	Analytical	Invalid
	INVALID	2010		ST MARY'S HOSPITAL	KWAZULU-NATAL	UNKNOWN	MDO	Analytical	Analytical	Invalid
	INVALID	2010		STANGER HOSPITAL	KWAZULU-NATAL	UNKNOWN	MDO	Analytical	Analytical	Invalid
	INDETERMINATE	2010		BENEDICTINE HOSPITAL	KWAZULU-NATAL	UNKNOWN	MDO	Analytical	Analytical	Indeterminate
	INDETERMINATE	2010		UMBUMBULU CLINIC	KWAZULU-NATAL	UNKNOWN	MDO	Analytical	Analytical	Indeterminate
	NOT RESULTED	2010		AMAZIZI CLINIC	KWAZULU-NATAL	UNKNOWN	Non-coded	Non-coded	Non-coded	Non-coded
	EQUIVOCAL	2010	215	NAAS CLINIC BLOCK B	MPUMALANGA	TSHWANE ACADEMIC LABORATORY	MDO	Analytical	Analytical	Indeterminate
	EQUIVOCAL	2010	224	TSHILIDZINI HOSPITAL	LIMPOPO	TSHWANE ACADEMIC LABORATORY	MDO	Analytical	Analytical	Indeterminate
	INVALID	2010		DUNDEE HOSPITAL	KWAZULU-NATAL	UNKNOWN	MDO	Analytical	Analytical	Invalid
	INVALID	2010		BETHESDA HOSPITAL	KWAZULU-NATAL	UNKNOWN	MDO	Analytical	Analytical	Invalid
	INVALID	2010		BETHESDA HOSPITAL	KWAZULU-NATAL	UNKNOWN	MDO	Analytical	Analytical	Invalid
	INVALID	2010		GATEWAY CLINIC	KWAZULU-NATAL	UNKNOWN	MDO	Analytical	Analytical	Invalid
	INVALID	2010		GATEWAY CLINIC	KWAZULU-NATAL	UNKNOWN	MDO	Analytical	Analytical	Invalid
	INVALID	2010		GCILIMA CLINIC	KWAZULU-NATAL	UNKNOWN	MDO	Analytical	Analytical	Invalid
	INVALID	2010		ISITHEBE CLINIC	KWAZULU-NATAL	UNKNOWN	MDO	Analytical	Analytical	Invalid
	INVALID	2010		KHWAMBUZI CLINIC	KWAZULU-NATAL	UNKNOWN	MDO	Analytical	Analytical	Invalid
	INVALID	2010		MURCHISON HOSPITAL	KWAZULU-NATAL	UNKNOWN	MDO	Analytical	Analytical	Invalid
	INVALID	2010		NDWEBU CLINIC	KWAZULU-NATAL	UNKNOWN	MDO	Analytical	Analytical	Invalid
	INVALID	2010		NGWELEZANA CLINIC	KWAZULU-NATAL	UNKNOWN	MDO	Analytical	Analytical	Invalid
	INVALID	2010		NGWELEZANA HOSPITAL	KWAZULU-NATAL	UNKNOWN	MDO	Analytical	Analytical	Invalid
	INVALID	2010		NGWELEZANA HOSPITAL	KWAZULU-NATAL	UNKNOWN	MDO	Analytical	Analytical	Invalid
	INVALID	2010		NKONJENI HOSPITAL	KWAZULU-NATAL	UNKNOWN	MDO	Analytical	Analytical	Invalid
	INVALID	2010		NKONJENI HOSPITAL	KWAZULU-NATAL	UNKNOWN	MDO	Analytical	Analytical	Invalid
	INVALID	2010		NKONJENI HOSPITAL	KWAZULU-NATAL	UNKNOWN	MDO	Analytical	Analytical	Invalid
	INVALID	2010		NKONJENI HOSPITAL	KWAZULU-NATAL	UNKNOWN	MDO	Analytical	Analytical	Invalid
	INVALID	2010		NTONDWENI CLINIC	KWAZULU-NATAL	UNKNOWN	MDO	Analytical	Analytical	Invalid
	INVALID	2010		OSINDISWENI HOSPITAL	KWAZULU-NATAL	UNKNOWN	MDO	Analytical	Analytical	Invalid
	INVALID	2010		OSINDISWENI HOSPITAL	KWAZULU-NATAL	UNKNOWN	MDO	Analytical	Analytical	Invalid
	INVALID	2010		SHELLY BEACH CLINIC	KWAZULU-NATAL	UNKNOWN	MDO	Analytical	Analytical	Invalid
	INVALID	2010		ST ANDREWS HOSPITAL	KWAZULU-NATAL	UNKNOWN	MDO	Analytical	Analytical	Invalid
	INVALID	2010		KHANDISA CLINIC	KWAZULU-NATAL	UNKNOWN	MDO	Analytical	Analytical	Invalid
	INVALID	2010		NAGINA CLINIC	KWAZULU-NATAL	UNKNOWN	MDO	Analytical	Analytical	Invalid
	INVALID	2010		NCEMANENI CLINIC	KWAZULU-NATAL	UNKNOWN	MDO	Analytical	Analytical	Invalid
	INVALID	2010		NHLUNGWANE CLINIC	KWAZULU-NATAL	UNKNOWN	MDO	Analytical	Analytical	Invalid
	NOT RESULTED	2010		NKONJENI HOSPITAL	KWAZULU-NATAL	UNKNOWN	Non-coded	Non-coded	Non-coded	Non-coded
	NOT RESULTED	2010		ST ANDREWS HOSPITAL	KWAZULU-NATAL	UNKNOWN	Non-coded	Non-coded	Non-coded	Non-coded
	NOT RESULTED	2010		NKONJENI HOSPITAL	KWAZULU-NATAL	UNKNOWN	Non-coded	Non-coded	Non-coded	Non-coded
	EQUIVOCAL	2010	204	WITBANK HOSPITAL	MPUMALANGA	TSHWANE ACADEMIC LABORATORY	MDO	Analytical	Analytical	Indeterminate
	EQUIVOCAL	2010	87	THEMBALETHU CLINIC	EASTERN CAPE	GROOTE SCHUUR LABORATORY	MDO	Analytical	Analytical	Indeterminate
	INVALID	2010	21915	BUTTERWORTH HOSPITAL	EASTERN CAPE	MTHATHA LABORATORY	MDO	Analytical	Analytical	Invalid
	INVALID	2010		CALUZA CLINIC	KWAZULU-NATAL	UNKNOWN	MDO	Analytical	Analytical	Invalid
	INVALID	2010		G J CROOKES HOSPITAL	KWAZULU-NATAL	UNKNOWN	MDO	Analytical	Analytical	Invalid
	EQUIVOCAL	2010	593	AMAJUBA MEMORIAL HOSPITAL	MPUMALANGA	TSHWANE ACADEMIC LABORATORY	MDO	Analytical	Analytical	Indeterminate
	INVALID	2010	52	HERSCHEL PHC CLINIC	EASTERN CAPE	DORA NGINZA LABORATORY	MDO	Analytical	Analytical	Invalid
	NOT RESULTED	2010		E G & USHER MEMORIAL HOSPITAL	KWAZULU-NATAL	UNKNOWN	Non-coded	Non-coded	Non-coded	Non-coded
	INDETERMINATE	2010	47	MUIZENBERG CLINIC WC MUI	WESTERN CAPE	TYGERBERG LABORATORY	MDO	Analytical	Analytical	Indeterminate
	INDETERMINATE	2010		TONGAAT CHC	KWAZULU-NATAL	UNKNOWN	MDO	Analytical	Analytical	Indeterminate
	INVALID	2010		ITSHELEJUBA HOSPITAL	KWAZULU-NATAL	UNKNOWN	MDO	Analytical	Analytical	Invalid
	INVALID	2010		LOUWSBURG CLINIC	KWAZULU-NATAL	UNKNOWN	MDO	Analytical	Analytical	Invalid
	INVALID	2010	67	NKONZO CLINIC	EASTERN CAPE	MTHATHA LABORATORY	MDO	Analytical	Analytical	Invalid
	INDETERMINATE	2010	518	MOKGARENG CLINIC	NORTH WEST	KIMBERLEY LABORATORY	MDO	Analytical	Analytical	Indeterminate
	EQUIVOCAL	2010	104	MOKOPANE HOSPITAL	LIMPOPO	TSHWANE ACADEMIC LABORATORY	MDO	Analytical	Analytical	Indeterminate
	INDETERMINATE	2010	272	TSHWARAGANO HOSPITAL	NORTHERN CAPE	UNIVERSITAS ACADEMIC LABORATORY	MDO	Analytical	Analytical	Indeterminate
	INVALID	2010	48	JOE SLOVO CLINIC	EASTERN CAPE	DORA NGINZA LABORATORY	MDO	Analytical	Analytical	Invalid
	INVALID	2010	43	JOE SLOVO CLINIC	EASTERN CAPE	DORA NGINZA LABORATORY	MDO	Analytical	Analytical	Invalid
	INVALID	2010	1826	KOMANI HOSPITAL	EASTERN CAPE	DORA NGINZA LABORATORY	MDO	Analytical	Analytical	Invalid
	INVALID	2010		NGWELEZANA CLINIC	KWAZULU-NATAL	UNKNOWN	MDO	Analytical	Analytical	Invalid
	THE REACTION YIELDED NO RESULT	2010	411	RAHIMA MOOSA HOSPITAL	GAUTENG	CHARLOTTE MAXEKE JOHANNESBURG ACADEMIC HOSPITAL	MDO	Analytical	Analytical	Invalid
	THE REACTION YIELDED NO RESULT	2010	33	JEPPE CLINIC	GAUTENG	CHARLOTTE MAXEKE JOHANNESBURG ACADEMIC HOSPITAL	MDO	Analytical	Analytical	Invalid
	THE REACTION YIELDED NO RESULT	2010	46	WHITE CITY CLINIC	GAUTENG	CHARLOTTE MAXEKE JOHANNESBURG ACADEMIC HOSPITAL	MDO	Analytical	Analytical	Invalid
	INDETERMINATE	2010	48	IKHWEZI CDC WC IKW	WESTERN CAPE	TYGERBERG LABORATORY	MDO	Analytical	Analytical	Indeterminate
	INVALID	2010	99999	HOLY CROSS HOSPITAL	EASTERN CAPE	MTHATHA LABORATORY	MDO	Analytical	Analytical	Invalid
	INDETERMINATE	2010		ESIDAKENI CLINIC	KWAZULU-NATAL	UNKNOWN	MDO	Analytical	Analytical	Indeterminate
	EQUIVOCAL	2010	304	WITBANK HOSPITAL	MPUMALANGA	TSHWANE ACADEMIC LABORATORY	MDO	Analytical	Analytical	Indeterminate
	INVALID	2010	152	DR GEORGE MUKHARI HOSPITAL	GAUTENG	DR GEORGE MUKHARI LABORATORY	MDO	Analytical	Analytical	Invalid
	EQUIVOCAL	2010	101	SWARTRUGGENS MUNICIPAL CLINIC	NORTH WEST	TSHWANE ACADEMIC LABORATORY	MDO	Analytical	Analytical	Indeterminate
	EQUIVOCAL	2010	153	DAVEL PHC CLINIC	MPUMALANGA	TSHWANE ACADEMIC LABORATORY	MDO	Analytical	Analytical	Indeterminate
	EQUIVOCAL	2010	497	ERMELO PROVINCIAL HOSPITAL	MPUMALANGA	TSHWANE ACADEMIC LABORATORY	MDO	Analytical	Analytical	Indeterminate
	INVALID	2010	47	UITENHAGE HOSPITAL	EASTERN CAPE	DORA NGINZA LABORATORY	MDO	Analytical	Analytical	Invalid
	NOT RESULTED	2010		CHARLES JOHNSON MEMORIAL HOSPITAL	KWAZULU-NATAL	UNKNOWN	Non-coded	Non-coded	Non-coded	Non-coded
	NOT RESULTED	2010		CHARLES JOHNSON MEMORIAL HOSPITAL	KWAZULU-NATAL	UNKNOWN	Non-coded	Non-coded	Non-coded	Non-coded
	NOT RESULTED	2010		CHARLES JOHNSON MEMORIAL HOSPITAL	KWAZULU-NATAL	UNKNOWN	Non-coded	Non-coded	Non-coded	Non-coded
	NOT RESULTED	2010		CHARLES JOHNSON MEMORIAL HOSPITAL	KWAZULU-NATAL	UNKNOWN	Non-coded	Non-coded	Non-coded	Non-coded
	NO CODED RESULT	2010	411	NATIONAL DISTRICT HOSPITAL	FREE STATE	UNIVERSITAS ACADEMIC LABORATORY	Non-coded	Non-coded	Non-coded	Non-coded
	NOT RESULTED	2010		BHEKUZULU CLINIC	KWAZULU-NATAL	UNKNOWN	Non-coded	Non-coded	Non-coded	Non-coded
	NOT RESULTED	2010		LADYSMITH HOSPITAL	KWAZULU-NATAL	UNKNOWN	Non-coded	Non-coded	Non-coded	Non-coded
	NOT RESULTED	2010		NKONJENI HOSPITAL	KWAZULU-NATAL	UNKNOWN	Non-coded	Non-coded	Non-coded	Non-coded
	THE REACTION YIELDED NO RESULT	2010	87	CHARLOTTE MAXEKE HOSPITAL	GAUTENG	CHARLOTTE MAXEKE JOHANNESBURG ACADEMIC HOSPITAL	MDO	Analytical	Analytical	Invalid
	INDETERMINATE	2010	335	PAARL HOSPITAL WC PAH	WESTERN CAPE	TYGERBERG LABORATORY	MDO	Analytical	Analytical	Indeterminate
	INDETERMINATE	2010		CHWEZI CLINIC	KWAZULU-NATAL	UNKNOWN	MDO	Analytical	Analytical	Indeterminate
	THE REACTION YIELDED NO RESULT	2010	40	BOITEKONG HEALTH CENTRE	NORTH WEST	CHARLOTTE MAXEKE JOHANNESBURG ACADEMIC HOSPITAL	MDO	Analytical	Analytical	Invalid
	INDETERMINATE	2010		NSELENI CHC	KWAZULU-NATAL	UNKNOWN	MDO	Analytical	Analytical	Indeterminate
	EQUIVOCAL	2010	199	PHOLA NSIKAZI CHC	MPUMALANGA	TSHWANE ACADEMIC LABORATORY	MDO	Analytical	Analytical	Indeterminate
	INVALID	2010	92	DORA NGINZA HOSPITAL	EASTERN CAPE	DORA NGINZA LABORATORY	MDO	Analytical	Analytical	Invalid
	INVALID	2010	44	DORA NGINZA HOSPITAL	EASTERN CAPE	DORA NGINZA LABORATORY	MDO	Analytical	Analytical	Invalid
	INVALID	2010	441	DR GEORGE MUKHARI HOSPITAL	GAUTENG	DR GEORGE MUKHARI LABORATORY	MDO	Analytical	Analytical	Invalid
		2010		KALAFONG HOSPITAL		KALAFONG LABORATORY	Non-coded	Non-coded	Non-coded	Non-coded
	INVALID	2010		DANGANYA CLINIC	KWAZULU-NATAL	UNKNOWN	MDO	Analytical	Analytical	Invalid
	INVALID	2010		EDENDALE HOSPITAL	KWAZULU-NATAL	UNKNOWN	MDO	Analytical	Analytical	Invalid
	INVALID	2010		EDENDALE HOSPITAL	KWAZULU-NATAL	UNKNOWN	MDO	Analytical	Analytical	Invalid
	INVALID	2010		FOLWENI CLINIC	KWAZULU-NATAL	UNKNOWN	MDO	Analytical	Analytical	Invalid
	INVALID	2010		INANDA C CHC	KWAZULU-NATAL	UNKNOWN	MDO	Analytical	Analytical	Invalid
	INDETERMINATE	2010	74	TYGERBERG HOSPITAL WC TBH	WESTERN CAPE	TYGERBERG LABORATORY	MDO	Analytical	Analytical	Indeterminate
	EQUIVOCAL	2010	573	GEORGE HOSPITAL WC GRH	WESTERN CAPE	GROOTE SCHUUR LABORATORY	MDO	Analytical	Analytical	Indeterminate
	INVALID	2010		BRUNTVILLE CHC	KWAZULU-NATAL	UNKNOWN	MDO	Analytical	Analytical	Invalid
	INVALID	2010		CATO MANOR CLINIC	KWAZULU-NATAL	UNKNOWN	MDO	Analytical	Analytical	Invalid
	INVALID	2010		KHANDISA CLINIC	KWAZULU-NATAL	UNKNOWN	MDO	Analytical	Analytical	Invalid
	THE REACTION YIELDED NO RESULT	2010	52	RAHIMA MOOSA HOSPITAL	GAUTENG	CHARLOTTE MAXEKE JOHANNESBURG ACADEMIC HOSPITAL	MDO	Analytical	Analytical	Invalid
	INDETERMINATE	2010	35	PAARL HOSPITAL WC PAH	WESTERN CAPE	TYGERBERG LABORATORY	MDO	Analytical	Analytical	Indeterminate
	EQUIVOCAL	2010	93	MOOKGOPHONG HEALTH CENTRE	LIMPOPO	TSHWANE ACADEMIC LABORATORY	MDO	Analytical	Analytical	Indeterminate
	INDETERMINATE	2010	125	DE DOORNS CLINIC WC DDP	WESTERN CAPE	TYGERBERG LABORATORY	MDO	Analytical	Analytical	Indeterminate
	INVALID	2010		EAST BOOM CHC	KWAZULU-NATAL	UNKNOWN	MDO	Analytical	Analytical	Invalid
	INVALID	2010		EAST BOOM CHC	KWAZULU-NATAL	UNKNOWN	MDO	Analytical	Analytical	Invalid
	INVALID	2010		EDENDALE HOSPITAL	KWAZULU-NATAL	UNKNOWN	MDO	Analytical	Analytical	Invalid
	INVALID	2010		EDENDALE HOSPITAL	KWAZULU-NATAL	UNKNOWN	MDO	Analytical	Analytical	Invalid
	INVALID	2010		EDENDALE HOSPITAL	KWAZULU-NATAL	UNKNOWN	MDO	Analytical	Analytical	Invalid
	INVALID	2010		EMMAUS HOSPITAL	KWAZULU-NATAL	UNKNOWN	MDO	Analytical	Analytical	Invalid
	INVALID	2010		FOLWENI CLINIC	KWAZULU-NATAL	UNKNOWN	MDO	Analytical	Analytical	Invalid
	INVALID	2010		GWALA CLINIC	KWAZULU-NATAL	UNKNOWN	MDO	Analytical	Analytical	Invalid
	INVALID	2010		INANDA C CHC	KWAZULU-NATAL	UNKNOWN	MDO	Analytical	Analytical	Invalid
	INVALID	2010		INANDA C CHC	KWAZULU-NATAL	UNKNOWN	MDO	Analytical	Analytical	Invalid
	INVALID	2010		INANDA C CHC	KWAZULU-NATAL	UNKNOWN	MDO	Analytical	Analytical	Invalid
	INVALID	2010		MADADENI CLINIC 1	KWAZULU-NATAL	UNKNOWN	MDO	Analytical	Analytical	Invalid
	INVALID	2010		MADADENI CLINIC 1	KWAZULU-NATAL	UNKNOWN	MDO	Analytical	Analytical	Invalid
	INVALID	2010		MADADENI CLINIC 1	KWAZULU-NATAL	UNKNOWN	MDO	Analytical	Analytical	Invalid
	INVALID	2010		PRINCE MSHIYENI HOSPITAL	KWAZULU-NATAL	UNKNOWN	MDO	Analytical	Analytical	Invalid
	INVALID	2010		UMNINI CLINIC	KWAZULU-NATAL	UNKNOWN	MDO	Analytical	Analytical	Invalid
	INVALID	2010		VRYHEID HOSPITAL	KWAZULU-NATAL	UNKNOWN	MDO	Analytical	Analytical	Invalid
	INVALID	2010		VRYHEID HOSPITAL	KWAZULU-NATAL	UNKNOWN	MDO	Analytical	Analytical	Invalid
	INVALID	2010		VRYHEID HOSPITAL	KWAZULU-NATAL	UNKNOWN	MDO	Analytical	Analytical	Invalid
	INVALID	2010		VRYHEID HOSPITAL	KWAZULU-NATAL	UNKNOWN	MDO	Analytical	Analytical	Invalid
	NOT RESULTED	2010		ADDINGTON HOSPITAL	KWAZULU-NATAL	UNKNOWN	Non-coded	Non-coded	Non-coded	Non-coded
	NOT AVAILABLE	2010	61	ZITULELE HOSPITAL	EASTERN CAPE	MTHATHA LABORATORY	Non-coded	Non-coded	Non-coded	Non-coded
	NOT RESULTED	2010		CHURCH OF SCOTLAND HOSPITAL	KWAZULU-NATAL	UNKNOWN	Non-coded	Non-coded	Non-coded	Non-coded
		2010		MADUMANE CLINIC		TSHWANE ACADEMIC LABORATORY	Non-coded	Non-coded	Non-coded	Non-coded
		2010		MUGODENI GRACE HEALTH CENTRE		TSHWANE ACADEMIC LABORATORY	Non-coded	Non-coded	Non-coded	Non-coded
		2010		TZANEEN MOBILE CLINIC		TSHWANE ACADEMIC LABORATORY	Non-coded	Non-coded	Non-coded	Non-coded
		2010		BELA BELA ENVIRONMENTAL HEALTH		TSHWANE ACADEMIC LABORATORY	Non-coded	Non-coded	Non-coded	Non-coded
		2010		MOLOTO CLINIC		TSHWANE ACADEMIC LABORATORY	Non-coded	Non-coded	Non-coded	Non-coded
		2010		MOLOTO CLINIC		TSHWANE ACADEMIC LABORATORY	Non-coded	Non-coded	Non-coded	Non-coded
		2010		BELA BELA ENVIRONMENTAL HEALTH		TSHWANE ACADEMIC LABORATORY	Non-coded	Non-coded	Non-coded	Non-coded
		2010		DICHOEUNG CLINIC		TSHWANE ACADEMIC LABORATORY	Non-coded	Non-coded	Non-coded	Non-coded
		2010		VALDEZIA CLINIC		TSHWANE ACADEMIC LABORATORY	Non-coded	Non-coded	Non-coded	Non-coded
		2010		THULAMAHASHE CLINIC		TSHWANE ACADEMIC LABORATORY	Non-coded	Non-coded	Non-coded	Non-coded
		2010		PAARL HOSPITAL		TYGERBERG LABORATORY	Non-coded	Non-coded	Non-coded	Non-coded
		2010		BAVARIA PHC CLINIC		TSHWANE ACADEMIC LABORATORY	Non-coded	Non-coded	Non-coded	Non-coded
		2010		MARULANENG CLINIC		TSHWANE ACADEMIC LABORATORY	Non-coded	Non-coded	Non-coded	Non-coded
		2010		KWAGGAFONTEIN C CLINIC		TSHWANE ACADEMIC LABORATORY	Non-coded	Non-coded	Non-coded	Non-coded
		2010		HLOGOTLOU PHC CLINIC		TSHWANE ACADEMIC LABORATORY	Non-coded	Non-coded	Non-coded	Non-coded
		2010		CECILIA MAKIWANE HOSPITAL		DORA NGINZA LABORATORY	Non-coded	Non-coded	Non-coded	Non-coded
		2010		LERATONG HOSPITAL		LERATONG LABORATORY	Non-coded	Non-coded	Non-coded	Non-coded
		2010		MADWALENI HOSPITAL		MTHATHA LABORATORY	Non-coded	Non-coded	Non-coded	Non-coded
		2010		SILOAM HOSPITAL		TSHWANE ACADEMIC LABORATORY	Non-coded	Non-coded	Non-coded	Non-coded
		2010		GATEWAY CLINIC - GROOTHOEK		TSHWANE ACADEMIC LABORATORY	Non-coded	Non-coded	Non-coded	Non-coded
		2010		BOTLENG EXT 3 CLINIC		TSHWANE ACADEMIC LABORATORY	Non-coded	Non-coded	Non-coded	Non-coded
		2010		LETLHABILE CLINIC		TSHWANE ACADEMIC LABORATORY	Non-coded	Non-coded	Non-coded	Non-coded
		2010		CITY CLINIC		KIMBERLEY LABORATORY	Non-coded	Non-coded	Non-coded	Non-coded
		2010		TOUWSRIVIER PHC CLINIC		TYGERBERG LABORATORY	Non-coded	Non-coded	Non-coded	Non-coded
		2010		DORA NGINZA HOSPITAL		DORA NGINZA LABORATORY	Non-coded	Non-coded	Non-coded	Non-coded
		2010		PARK STREET CLINIC		TSHWANE ACADEMIC LABORATORY	Non-coded	Non-coded	Non-coded	Non-coded
		2010		QINA CLINIC		MTHATHA LABORATORY	Non-coded	Non-coded	Non-coded	Non-coded
		2010		TSOLO CLINIC		MTHATHA LABORATORY	Non-coded	Non-coded	Non-coded	Non-coded
	THE REACTION YIELDED NO RESULT	2010	97	SOUTH RAND HOSPITAL	GAUTENG	CHARLOTTE MAXEKE JOHANNESBURG ACADEMIC HOSPITAL	MDO	Analytical	Analytical	Invalid
	EQUIVOCAL	2010	201	MAMITWA CLINIC	LIMPOPO	TSHWANE ACADEMIC LABORATORY	MDO	Analytical	Analytical	Indeterminate
	EQUIVOCAL	2010	293	MMAMASELELA CLINIC	LIMPOPO	TSHWANE ACADEMIC LABORATORY	MDO	Analytical	Analytical	Indeterminate
	EQUIVOCAL	2010	336	RETHABILE HEALTH CENTRE (PHC)	LIMPOPO	TSHWANE ACADEMIC LABORATORY	MDO	Analytical	Analytical	Indeterminate
	EQUIVOCAL	2010	120	THEMBA HOSPITAL	MPUMALANGA	TSHWANE ACADEMIC LABORATORY	MDO	Analytical	Analytical	Indeterminate
	INVALID	2010		HLABISA HOSPITAL	KWAZULU-NATAL	UNKNOWN	MDO	Analytical	Analytical	Invalid
	INVALID	2010		MADADENI CLINIC 1	KWAZULU-NATAL	UNKNOWN	MDO	Analytical	Analytical	Invalid
	INVALID	2010		MADADENI CLINIC 1	KWAZULU-NATAL	UNKNOWN	MDO	Analytical	Analytical	Invalid
	INVALID	2010		MADADENI CLINIC 1	KWAZULU-NATAL	UNKNOWN	MDO	Analytical	Analytical	Invalid
	INVALID	2010		PRINCE MSHIYENI HOSPITAL	KWAZULU-NATAL	UNKNOWN	MDO	Analytical	Analytical	Invalid
	INVALID	2010		STANGER HOSPITAL	KWAZULU-NATAL	UNKNOWN	MDO	Analytical	Analytical	Invalid
	INVALID	2010		VRYHEID HOSPITAL	KWAZULU-NATAL	UNKNOWN	MDO	Analytical	Analytical	Invalid
	INVALID	2010		VRYHEID HOSPITAL	KWAZULU-NATAL	UNKNOWN	MDO	Analytical	Analytical	Invalid
	INVALID	2010	175	MAFIKENG PROVINCIAL HOSPITAL	NORTH WEST	DR GEORGE MUKHARI LABORATORY	MDO	Analytical	Analytical	Invalid
	NOT AVAILABLE	2010	46	ALL SAINTS GATEWAY CLINIC	EASTERN CAPE	MTHATHA LABORATORY	Non-coded	Non-coded	Non-coded	Non-coded
	NOT AVAILABLE	2010	87	ST PATRICK'S GATEWAY CLINIC	EASTERN CAPE	MTHATHA LABORATORY	Non-coded	Non-coded	Non-coded	Non-coded
	NOT AVAILABLE	2010	66	QUEEN'S MERCY CLINIC	EASTERN CAPE	MTHATHA LABORATORY	Non-coded	Non-coded	Non-coded	Non-coded
	NOT AVAILABLE	2010	57	QUNU CLINIC	EASTERN CAPE	MTHATHA LABORATORY	Non-coded	Non-coded	Non-coded	Non-coded
	NOT AVAILABLE	2010	72	SIPETU HOSPITAL	EASTERN CAPE	MTHATHA LABORATORY	Non-coded	Non-coded	Non-coded	Non-coded
	NOT AVAILABLE	2010	72	SIPETU HOSPITAL	EASTERN CAPE	MTHATHA LABORATORY	Non-coded	Non-coded	Non-coded	Non-coded
	NO CODED RESULT	2010	55	ZWELITSHA ZONE 5 CLINIC	EASTERN CAPE	DORA NGINZA LABORATORY	Non-coded	Non-coded	Non-coded	Non-coded
	NOT RESULTED	2010		JOLIVET CLINIC	KWAZULU-NATAL	UNKNOWN	Non-coded	Non-coded	Non-coded	Non-coded
	NOT RESULTED	2010		KWA-DABEKA CHC	KWAZULU-NATAL	UNKNOWN	Non-coded	Non-coded	Non-coded	Non-coded
		2010		GLEN GREY HOSPITAL- LADY FRERE		DORA NGINZA LABORATORY	Non-coded	Non-coded	Non-coded	Non-coded
		2010		KEEROM CLINIC		GROBLERSDAL LABORATORY	Non-coded	Non-coded	Non-coded	Non-coded
		2010		VALSCHFONTEIN CLINIC		TSHWANE ACADEMIC LABORATORY	Non-coded	Non-coded	Non-coded	Non-coded
		2010		TSHILIDZINI HOSPITAL		TSHWANE ACADEMIC LABORATORY	Non-coded	Non-coded	Non-coded	Non-coded
		2010		ZWELIHLE CLINIC		TYGERBERG LABORATORY	Non-coded	Non-coded	Non-coded	Non-coded
		2010		LEBOWAKGOMO HOSPITAL		TSHWANE ACADEMIC LABORATORY	Non-coded	Non-coded	Non-coded	Non-coded
		2010		THEMBA HOSPITAL		TSHWANE ACADEMIC LABORATORY	Non-coded	Non-coded	Non-coded	Non-coded
		2010		TEMBISA HOSPITAL		CHARLOTTE MAXEKE JOHANNESBURG ACADEMIC HOSPITAL	Non-coded	Non-coded	Non-coded	Non-coded
		2010		TZANEEN PHC CLINIC		TSHWANE ACADEMIC LABORATORY	Non-coded	Non-coded	Non-coded	Non-coded
		2010		DYSSELDORP CHC CLINIC		GROOTE SCHUUR LABORATORY	Non-coded	Non-coded	Non-coded	Non-coded
		2010		WITBANK HOSPITAL		TSHWANE ACADEMIC LABORATORY	Non-coded	Non-coded	Non-coded	Non-coded
		2010		WOLWEKRAAL CLINIC		TSHWANE ACADEMIC LABORATORY	Non-coded	Non-coded	Non-coded	Non-coded
		2010		GROBLERSDAL HOSPITAL		TSHWANE ACADEMIC LABORATORY	Non-coded	Non-coded	Non-coded	Non-coded
		2010		VAN DER MERWESKRAAL CLINIC		GROBLERSDAL LABORATORY	Non-coded	Non-coded	Non-coded	Non-coded
		2010		MANDISA SHICEKA CLINIC		TSHWANE ACADEMIC LABORATORY	Non-coded	Non-coded	Non-coded	Non-coded
		2010		MANDISA SHICEKA CLINIC		TSHWANE ACADEMIC LABORATORY	Non-coded	Non-coded	Non-coded	Non-coded
		2010		MAUBANE CLINIC		TSHWANE ACADEMIC LABORATORY	Non-coded	Non-coded	Non-coded	Non-coded
		2010		INT		TSHWANE ACADEMIC LABORATORY	Non-coded	Non-coded	Non-coded	Non-coded
		2010		RAHIMA MOOSA HOSPITAL		HELEN JOSEPH LABORATORY	Non-coded	Non-coded	Non-coded	Non-coded
	INDETERMINATE	2010	43	GANSBAAI CLINIC WC GBP	WESTERN CAPE	TYGERBERG LABORATORY	MDO	Analytical	Analytical	Indeterminate
	INDETERMINATE	2010	45	SOMERSET WEST CLINIC WC SOM	WESTERN CAPE	TYGERBERG LABORATORY	MDO	Analytical	Analytical	Indeterminate
	INDETERMINATE	2010	61	TYGERBERG HOSPITAL WC TBH	WESTERN CAPE	TYGERBERG LABORATORY	MDO	Analytical	Analytical	Indeterminate
	INDETERMINATE	2010		ST MARY'S HOSPITAL	KWAZULU-NATAL	UNKNOWN	MDO	Analytical	Analytical	Indeterminate
	INDETERMINATE	2010		CHRIST THE KING HOSPITAL	KWAZULU-NATAL	UNKNOWN	MDO	Analytical	Analytical	Indeterminate
	EQUIVOCAL	2010	137	SWARANENG CLINIC	LIMPOPO	TSHWANE ACADEMIC LABORATORY	MDO	Analytical	Analytical	Indeterminate
	INVALID	2010		IDLEBE CLINIC	KWAZULU-NATAL	UNKNOWN	MDO	Analytical	Analytical	Invalid
	INVALID	2010		LADYSMITH HOSPITAL	KWAZULU-NATAL	UNKNOWN	MDO	Analytical	Analytical	Invalid
	NOT AVAILABLE	2010	56	HOLY CROSS GATEWAY CLINIC	EASTERN CAPE	MTHATHA LABORATORY	Non-coded	Non-coded	Non-coded	Non-coded
	NOT AVAILABLE	2010	48	MAKHOTYANA CLINIC	EASTERN CAPE	MTHATHA LABORATORY	Non-coded	Non-coded	Non-coded	Non-coded
	NOT AVAILABLE	2010	48	MAKHOTYANA CLINIC	EASTERN CAPE	MTHATHA LABORATORY	Non-coded	Non-coded	Non-coded	Non-coded
	NOT AVAILABLE	2010	97	MARY THERESA GATEWAY CLINIC	EASTERN CAPE	MTHATHA LABORATORY	Non-coded	Non-coded	Non-coded	Non-coded
	NOT AVAILABLE	2010	73	MARY THERESA GATEWAY CLINIC	EASTERN CAPE	MTHATHA LABORATORY	Non-coded	Non-coded	Non-coded	Non-coded
	NOT AVAILABLE	2010	46	MARY THERESA GATEWAY CLINIC	EASTERN CAPE	MTHATHA LABORATORY	Non-coded	Non-coded	Non-coded	Non-coded
	NOT AVAILABLE	2010	49	MHLOPEKAZI CLINIC	EASTERN CAPE	MTHATHA LABORATORY	Non-coded	Non-coded	Non-coded	Non-coded
	NOT AVAILABLE	2010	300	MTHATHA GATEWAY CLINIC	EASTERN CAPE	MTHATHA LABORATORY	Non-coded	Non-coded	Non-coded	Non-coded
	NOT AVAILABLE	2010	802	NGCOBO CLINIC	EASTERN CAPE	MTHATHA LABORATORY	Non-coded	Non-coded	Non-coded	Non-coded
	NOT AVAILABLE	2010	68	NOZUKO CLINIC	EASTERN CAPE	MTHATHA LABORATORY	Non-coded	Non-coded	Non-coded	Non-coded
	NOT AVAILABLE	2010	51	SIPETU HOSPITAL	EASTERN CAPE	MTHATHA LABORATORY	Non-coded	Non-coded	Non-coded	Non-coded
	NOT AVAILABLE	2010	101	ST MARKS PHC CLINIC	EASTERN CAPE	MTHATHA LABORATORY	Non-coded	Non-coded	Non-coded	Non-coded
	NOT AVAILABLE	2010	214	TSOLO CLINIC	EASTERN CAPE	MTHATHA LABORATORY	Non-coded	Non-coded	Non-coded	Non-coded
	NOT AVAILABLE	2010	56	WILLOWVALE HEALTH CENTRE	EASTERN CAPE	MTHATHA LABORATORY	Non-coded	Non-coded	Non-coded	Non-coded
	NOT AVAILABLE	2010	43	WILLOWVALE HEALTH CENTRE	EASTERN CAPE	MTHATHA LABORATORY	Non-coded	Non-coded	Non-coded	Non-coded
	NOT AVAILABLE	2010	323	ZITATELE CLINIC	EASTERN CAPE	MTHATHA LABORATORY	Non-coded	Non-coded	Non-coded	Non-coded
	NOT RESULTED	2010		RK KHAN HOSPITAL	KWAZULU-NATAL	UNKNOWN	Non-coded	Non-coded	Non-coded	Non-coded
	NOT RESULTED	2010		RK KHAN HOSPITAL	KWAZULU-NATAL	UNKNOWN	Non-coded	Non-coded	Non-coded	Non-coded
	NOT AVAILABLE	2010	173	HOBENI CLINIC	EASTERN CAPE	MTHATHA LABORATORY	Non-coded	Non-coded	Non-coded	Non-coded
	NOT AVAILABLE	2010	681	RIETVLEI HOSPITAL	KWAZULU-NATAL	MTHATHA LABORATORY	Non-coded	Non-coded	Non-coded	Non-coded
	NOT AVAILABLE	2010	86	SOGA CLINIC	EASTERN CAPE	MTHATHA LABORATORY	Non-coded	Non-coded	Non-coded	Non-coded
	NOT AVAILABLE	2010	132	ST PATRICK'S GATEWAY CLINIC	EASTERN CAPE	MTHATHA LABORATORY	Non-coded	Non-coded	Non-coded	Non-coded
	NOT AVAILABLE	2010	238	TAYLOR BEQUEST PHC CLINIC [MOUNT FLETCHER]	EASTERN CAPE	MTHATHA LABORATORY	Non-coded	Non-coded	Non-coded	Non-coded
	NO CODED RESULT	2010	778	GLEN GREY HOSPITAL	EASTERN CAPE	DORA NGINZA LABORATORY	Non-coded	Non-coded	Non-coded	Non-coded
		2010		ORKNEY MUNICIPAL CLINIC		TSHWANE ACADEMIC LABORATORY	Non-coded	Non-coded	Non-coded	Non-coded
		2010		PIET RETIEF HOSPITAL		TSHWANE ACADEMIC LABORATORY	Non-coded	Non-coded	Non-coded	Non-coded
		2010		INT		TSHWANE ACADEMIC LABORATORY	Non-coded	Non-coded	Non-coded	Non-coded
		2010		MAMOTSHWA CLINIC		TSHWANE ACADEMIC LABORATORY	Non-coded	Non-coded	Non-coded	Non-coded
		2010		ST RITA'S HOSPITAL		TSHWANE ACADEMIC LABORATORY	Non-coded	Non-coded	Non-coded	Non-coded
		2010		MPHAHLELE CLINIC		TSHWANE ACADEMIC LABORATORY	Non-coded	Non-coded	Non-coded	Non-coded
		2010		DR YUSAF DADOO HOSPITAL		CHARLOTTE MAXEKE JOHANNESBURG ACADEMIC HOSPITAL	Non-coded	Non-coded	Non-coded	Non-coded
		2010		TINTSWALO HOSPITAL		TSHWANE ACADEMIC LABORATORY	Non-coded	Non-coded	Non-coded	Non-coded
		2010		TINTSWALO HOSPITAL		TSHWANE ACADEMIC LABORATORY	Non-coded	Non-coded	Non-coded	Non-coded
		2010		DR YUSAF DADOO HOSPITAL		CHARLOTTE MAXEKE JOHANNESBURG ACADEMIC HOSPITAL	Non-coded	Non-coded	Non-coded	Non-coded
		2010		ZOEKNOG CLINIC		TSHWANE ACADEMIC LABORATORY	Non-coded	Non-coded	Non-coded	Non-coded
		2010		KWA-MHLANGA CLINIC		TSHWANE ACADEMIC LABORATORY	Non-coded	Non-coded	Non-coded	Non-coded
		2010		KWA-MHLANGA CLINIC		TSHWANE ACADEMIC LABORATORY	Non-coded	Non-coded	Non-coded	Non-coded
		2010		KWA-MHLANGA CLINIC		TSHWANE ACADEMIC LABORATORY	Non-coded	Non-coded	Non-coded	Non-coded
		2010		KWAMHLANGA HOSPITAL		TSHWANE ACADEMIC LABORATORY	Non-coded	Non-coded	Non-coded	Non-coded
		2010		MOOIPLAAS CLINIC		TSHWANE ACADEMIC LABORATORY	Non-coded	Non-coded	Non-coded	Non-coded
		2010		KROMDRAAI CLINIC		TSHWANE ACADEMIC LABORATORY	Non-coded	Non-coded	Non-coded	Non-coded
		2010		FERNIE II CLINIC		TSHWANE ACADEMIC LABORATORY	Non-coded	Non-coded	Non-coded	Non-coded
		2010		KWA-MHLANGA CLINIC		TSHWANE ACADEMIC LABORATORY	Non-coded	Non-coded	Non-coded	Non-coded
		2010		SOUTH RAND HOSPITAL		CHARLOTTE MAXEKE JOHANNESBURG ACADEMIC HOSPITAL	Non-coded	Non-coded	Non-coded	Non-coded
		2010		HLALANIKAHLE CLINIC		TSHWANE ACADEMIC LABORATORY	Non-coded	Non-coded	Non-coded	Non-coded
		2010		THEMBA HOSPITAL		THEMBA LABORATORY	Non-coded	Non-coded	Non-coded	Non-coded
		2010		KABOKWENI HEALTH CENTRE		THEMBA LABORATORY	Non-coded	Non-coded	Non-coded	Non-coded
		2010		THEMBA HOSPITAL		THEMBA LABORATORY	Non-coded	Non-coded	Non-coded	Non-coded
		2010		RAHIMA MOOSA HOSPITAL		CHARLOTTE MAXEKE JOHANNESBURG ACADEMIC HOSPITAL	Non-coded	Non-coded	Non-coded	Non-coded
		2010		KALAFONG HOSPITAL		TSHWANE ACADEMIC LABORATORY	Non-coded	Non-coded	Non-coded	Non-coded
		2010		DR YUSAF DADOO HOSPITAL		CHARLOTTE MAXEKE JOHANNESBURG ACADEMIC HOSPITAL	Non-coded	Non-coded	Non-coded	Non-coded
		2010		STERKWATER CLINIC		TSHWANE ACADEMIC LABORATORY	Non-coded	Non-coded	Non-coded	Non-coded
		2010		BARBERTON HOSPITAL		TSHWANE ACADEMIC LABORATORY	Non-coded	Non-coded	Non-coded	Non-coded
		2010		MAMELODI WEST CLINIC		TSHWANE ACADEMIC LABORATORY	Non-coded	Non-coded	Non-coded	Non-coded
		2010		BADIRILE CLINIC		CHARLOTTE MAXEKE JOHANNESBURG ACADEMIC HOSPITAL	Non-coded	Non-coded	Non-coded	Non-coded
		2010		STEVE BIKO ACADEMIC HOSPITAL		TSHWANE ACADEMIC LABORATORY	Non-coded	Non-coded	Non-coded	Non-coded
		2010		BOTSHABELO CLINIC		TSHWANE ACADEMIC LABORATORY	Non-coded	Non-coded	Non-coded	Non-coded
		2010		RETSWELAPELE CLINIC-B		SEBOKENG LABORATORY	Non-coded	Non-coded	Non-coded	Non-coded
		2010		SUNRISE PARK CLINIC		CHARLOTTE MAXEKE JOHANNESBURG ACADEMIC HOSPITAL	Non-coded	Non-coded	Non-coded	Non-coded
		2010		SUNRISE PARK CLINIC		CHARLOTTE MAXEKE JOHANNESBURG ACADEMIC HOSPITAL	Non-coded	Non-coded	Non-coded	Non-coded
	THE REACTION YIELDED NO RESULT	2010	365	LERATONG HOSPITAL	GAUTENG	CHARLOTTE MAXEKE JOHANNESBURG ACADEMIC HOSPITAL	MDO	Analytical	Analytical	Invalid
	INDETERMINATE	2010	47	DELFT SOUTH CLINIC WC DFS	WESTERN CAPE	TYGERBERG LABORATORY	MDO	Analytical	Analytical	Indeterminate
	INDETERMINATE	2010		EMPANGENI CLINIC	KWAZULU-NATAL	UNKNOWN	MDO	Analytical	Analytical	Indeterminate
	INDETERMINATE	2010	355	PELONOMI HOSPITAL	FREE STATE	UNIVERSITAS ACADEMIC LABORATORY	MDO	Analytical	Analytical	Indeterminate
	EQUIVOCAL	2010	59	PRINCE ALBERT CLINIC WC PRC	WESTERN CAPE	GROOTE SCHUUR LABORATORY	MDO	Analytical	Analytical	Indeterminate
	INVALID	2010		ADDINGTON HOSPITAL	KWAZULU-NATAL	UNKNOWN	MDO	Analytical	Analytical	Invalid
	INVALID	2010		ADDINGTON HOSPITAL	KWAZULU-NATAL	UNKNOWN	MDO	Analytical	Analytical	Invalid
	INVALID	2010		ADDINGTON HOSPITAL	KWAZULU-NATAL	UNKNOWN	MDO	Analytical	Analytical	Invalid
	INVALID	2010		BENEDICTINE HOSPITAL	KWAZULU-NATAL	UNKNOWN	MDO	Analytical	Analytical	Invalid
	INVALID	2010		CATO MANOR CLINIC	KWAZULU-NATAL	UNKNOWN	MDO	Analytical	Analytical	Invalid
	INVALID	2010		EDENDALE HOSPITAL	KWAZULU-NATAL	UNKNOWN	MDO	Analytical	Analytical	Invalid
	INVALID	2010		EDENDALE HOSPITAL	KWAZULU-NATAL	UNKNOWN	MDO	Analytical	Analytical	Invalid
	INVALID	2010		EMPANGENI CLINIC	KWAZULU-NATAL	UNKNOWN	MDO	Analytical	Analytical	Invalid
	INVALID	2010		IXOPO CLINIC	KWAZULU-NATAL	UNKNOWN	MDO	Analytical	Analytical	Invalid
	INVALID	2010		IXOPO CLINIC	KWAZULU-NATAL	UNKNOWN	MDO	Analytical	Analytical	Invalid
	INVALID	2010		IXOPO CLINIC	KWAZULU-NATAL	UNKNOWN	MDO	Analytical	Analytical	Invalid
	INVALID	2010		KWA-DABEKA CHC	KWAZULU-NATAL	UNKNOWN	MDO	Analytical	Analytical	Invalid
	INVALID	2010		KWA-DABEKA CHC	KWAZULU-NATAL	UNKNOWN	MDO	Analytical	Analytical	Invalid
	INVALID	2010		LADYSMITH HOSPITAL	KWAZULU-NATAL	UNKNOWN	MDO	Analytical	Analytical	Invalid
	INVALID	2010		LUGANDA CLINIC	KWAZULU-NATAL	UNKNOWN	MDO	Analytical	Analytical	Invalid
	INVALID	2010		MADADENI CLINIC 1	KWAZULU-NATAL	UNKNOWN	MDO	Analytical	Analytical	Invalid
	INVALID	2010		MAKHATHINI CLINIC	KWAZULU-NATAL	UNKNOWN	MDO	Analytical	Analytical	Invalid
	INVALID	2010		MZAMO CLINIC	KWAZULU-NATAL	UNKNOWN	MDO	Analytical	Analytical	Invalid
	INVALID	2010		NGWELEZANA HOSPITAL	KWAZULU-NATAL	UNKNOWN	MDO	Analytical	Analytical	Invalid
	INVALID	2010		NIEMEYER MEMORIAL HOSPITAL	KWAZULU-NATAL	UNKNOWN	MDO	Analytical	Analytical	Invalid
	INVALID	2010		PRINCE MSHIYENI HOSPITAL	KWAZULU-NATAL	UNKNOWN	MDO	Analytical	Analytical	Invalid
	INVALID	2010		PRINCE MSHIYENI HOSPITAL	KWAZULU-NATAL	UNKNOWN	MDO	Analytical	Analytical	Invalid
	INVALID	2010		PRINCE MSHIYENI HOSPITAL	KWAZULU-NATAL	UNKNOWN	MDO	Analytical	Analytical	Invalid
	INVALID	2010		PRINCE MSHIYENI HOSPITAL	KWAZULU-NATAL	UNKNOWN	MDO	Analytical	Analytical	Invalid
	INVALID	2010		PRINCE MSHIYENI HOSPITAL	KWAZULU-NATAL	UNKNOWN	MDO	Analytical	Analytical	Invalid
	INVALID	2010		UMLAZI AA CLINIC	KWAZULU-NATAL	UNKNOWN	MDO	Analytical	Analytical	Invalid
	INVALID	2010		UMLAZI AA CLINIC	KWAZULU-NATAL	UNKNOWN	MDO	Analytical	Analytical	Invalid
	INVALID	2010		UMLAZI AA CLINIC	KWAZULU-NATAL	UNKNOWN	MDO	Analytical	Analytical	Invalid
	INVALID	2010		UMLAZI AA CLINIC	KWAZULU-NATAL	UNKNOWN	MDO	Analytical	Analytical	Invalid
	INVALID	2010		UMLAZI AA CLINIC	KWAZULU-NATAL	UNKNOWN	MDO	Analytical	Analytical	Invalid
	EQUIVOCAL	2010	733	MATIKWANA HOSPITAL	MPUMALANGA	TSHWANE ACADEMIC LABORATORY	MDO	Analytical	Analytical	Indeterminate
	INVALID	2010		CATO MANOR CLINIC	KWAZULU-NATAL	UNKNOWN	MDO	Analytical	Analytical	Invalid
	EQUIVOCAL	2010	348	MUSINA HOSPITAL	LIMPOPO	TSHWANE ACADEMIC LABORATORY	MDO	Analytical	Analytical	Indeterminate
	INDETERMINATE	2010	137	RAHIMA MOOSA HOSPITAL	GAUTENG	CHARLOTTE MAXEKE JOHANNESBURG ACADEMIC HOSPITAL	MDO	Analytical	Analytical	Indeterminate
	NOT AVAILABLE	2010	216	LUDALASI CLINIC	EASTERN CAPE	MTHATHA LABORATORY	Non-coded	Non-coded	Non-coded	Non-coded
	NOT AVAILABLE	2010	72	MARY THERESA GATEWAY CLINIC	EASTERN CAPE	MTHATHA LABORATORY	Non-coded	Non-coded	Non-coded	Non-coded
	NOT AVAILABLE	2010	48	SINGISI CLINIC	KWAZULU-NATAL	MTHATHA LABORATORY	Non-coded	Non-coded	Non-coded	Non-coded
	NOT AVAILABLE	2010	99	TOMBO CLINIC	EASTERN CAPE	MTHATHA LABORATORY	Non-coded	Non-coded	Non-coded	Non-coded
	NOT AVAILABLE	2010	149	TSHUNGWANA CLINIC	EASTERN CAPE	MTHATHA LABORATORY	Non-coded	Non-coded	Non-coded	Non-coded
	NOT AVAILABLE	2010	158	TSHUNGWANA CLINIC	EASTERN CAPE	MTHATHA LABORATORY	Non-coded	Non-coded	Non-coded	Non-coded
	NOT AVAILABLE	2010	214	TSOLO CLINIC	EASTERN CAPE	MTHATHA LABORATORY	Non-coded	Non-coded	Non-coded	Non-coded
		2010		CHRIS HANI BARAGWANATH HOSP		CHRIS HANI BARAGWANATH LABORATORY	Non-coded	Non-coded	Non-coded	Non-coded
		2010		DORA NGINZA HOSPITAL		DORA NGINZA LABORATORY	Non-coded	Non-coded	Non-coded	Non-coded
		2010		NELLMAPIUS CLINIC - PRETORIA		TSHWANE ACADEMIC LABORATORY	Non-coded	Non-coded	Non-coded	Non-coded
		2010		REFILWE CLINIC		TSHWANE ACADEMIC LABORATORY	Non-coded	Non-coded	Non-coded	Non-coded
		2010		ZITHOBENI CLINIC		TSHWANE ACADEMIC LABORATORY	Non-coded	Non-coded	Non-coded	Non-coded
		2010		NELLMAPIUS CLINIC - PRETORIA		MAMELODI LABORATORY	Non-coded	Non-coded	Non-coded	Non-coded
		2010		MPA - LYDENBURG		TSHWANE ACADEMIC LABORATORY	Non-coded	Non-coded	Non-coded	Non-coded
		2010		MATIKWANA HOSPITAL		TSHWANE ACADEMIC LABORATORY	Non-coded	Non-coded	Non-coded	Non-coded
		2010		NOKUTHELA NGWENYA CHC		CHARLOTTE MAXEKE JOHANNESBURG ACADEMIC HOSPITAL	Non-coded	Non-coded	Non-coded	Non-coded
		2010		MPAKENE CLINIC		TSHWANE ACADEMIC LABORATORY	Non-coded	Non-coded	Non-coded	Non-coded
		2010		BUFFELSHOEK CLINIC		TSHWANE ACADEMIC LABORATORY	Non-coded	Non-coded	Non-coded	Non-coded
		2010		NATALSPRUIT HOSPITAL		CHARLOTTE MAXEKE JOHANNESBURG ACADEMIC HOSPITAL	Non-coded	Non-coded	Non-coded	Non-coded
		2010		TELA CLINIC		MT AYLIFF LABORATORY	Non-coded	Non-coded	Non-coded	Non-coded
		2010		MOLTENO HOSPITAL		DORA NGINZA LABORATORY	Non-coded	Non-coded	Non-coded	Non-coded
		2010		BELA-BELA HOSPITAL		BELA BELA LABORATORY	Non-coded	Non-coded	Non-coded	Non-coded
		2010		MANTLALENI CLINIC		MTHATHA LABORATORY	Non-coded	Non-coded	Non-coded	Non-coded
		2010		ELLISRAS MOBILE EAST CLINIC		TSHWANE ACADEMIC LABORATORY	Non-coded	Non-coded	Non-coded	Non-coded
		2010		CHARLOTTE MAXEKE HOSPITAL		CHARLOTTE MAXEKE JOHANNESBURG ACADEMIC HOSPITAL	Non-coded	Non-coded	Non-coded	Non-coded
		2010		STEVE BIKO ACADEMIC HOSPITAL		TSHWANE ACADEMIC LABORATORY	Non-coded	Non-coded	Non-coded	Non-coded
		2010		MOKOPANE HOSPITAL		TSHWANE ACADEMIC LABORATORY	Non-coded	Non-coded	Non-coded	Non-coded
		2010		ZANGOMA CLINIC		TSHWANE ACADEMIC LABORATORY	Non-coded	Non-coded	Non-coded	Non-coded
		2010		MOOKGOPHONG CLINIC		TSHWANE ACADEMIC LABORATORY	Non-coded	Non-coded	Non-coded	Non-coded
		2010		TZANEEN HOSPITAL		TSHWANE ACADEMIC LABORATORY	Non-coded	Non-coded	Non-coded	Non-coded
		2010		FRONTIER HOSPITAL		DORA NGINZA LABORATORY	Non-coded	Non-coded	Non-coded	Non-coded
		2010		KAMEEL RIVER CLINIC B		TSHWANE ACADEMIC LABORATORY	Non-coded	Non-coded	Non-coded	Non-coded
		2010		BALENI CLINIC		MTHATHA LABORATORY	Non-coded	Non-coded	Non-coded	Non-coded
		2010		BALENI CLINIC		MTHATHA LABORATORY	Non-coded	Non-coded	Non-coded	Non-coded
		2010		FRERE GATEWAY CLINIC		DORA NGINZA LABORATORY	Non-coded	Non-coded	Non-coded	Non-coded
		2010		MJANYANA HOSPITAL		MTHATHA LABORATORY	Non-coded	Non-coded	Non-coded	Non-coded
		2010		FLAGSTAFF CLINIC		HOLY CROSS LABORATORY	Non-coded	Non-coded	Non-coded	Non-coded
		2010		MIDDELBURG HOSPITAL		TSHWANE ACADEMIC LABORATORY	Non-coded	Non-coded	Non-coded	Non-coded
		2010		ST RITA'S HOSPITAL		TSHWANE ACADEMIC LABORATORY	Non-coded	Non-coded	Non-coded	Non-coded
		2010		ITUMELENG CLINIC		CHARLOTTE MAXEKE JOHANNESBURG ACADEMIC HOSPITAL	Non-coded	Non-coded	Non-coded	Non-coded
		2010		MMAMETLHAKE HOSPITAL		TSHWANE ACADEMIC LABORATORY	Non-coded	Non-coded	Non-coded	Non-coded
		2010		T BEQUEST PHC CLINIC		MTHATHA LABORATORY	Non-coded	Non-coded	Non-coded	Non-coded
		2010		RETHABILE HEALTH CENTRE (PHC)		POLOKWANE LABORATORY	Non-coded	Non-coded	Non-coded	Non-coded
		2010		ZITULELE HOSPITAL		MTHATHA LABORATORY	Non-coded	Non-coded	Non-coded	Non-coded
		2010		KIMBERLEY HOSPITAL		KIMBERLEY LABORATORY	Non-coded	Non-coded	Non-coded	Non-coded
		2010		TOMBO CLINIC		MTHATHA LABORATORY	Non-coded	Non-coded	Non-coded	Non-coded
		2010		TWEEFONTEIN C CLINIC		TSHWANE ACADEMIC LABORATORY	Non-coded	Non-coded	Non-coded	Non-coded
		2010		KWAGGAFONTEIN C CLINIC		TSHWANE ACADEMIC LABORATORY	Non-coded	Non-coded	Non-coded	Non-coded
		2010		HELEN JOSEPH HOSPITAL		HELEN JOSEPH LABORATORY	Non-coded	Non-coded	Non-coded	Non-coded
		2010		WITBANK HOSPITAL		TSHWANE ACADEMIC LABORATORY	Non-coded	Non-coded	Non-coded	Non-coded
	THE REACTION YIELDED NO RESULT	2010	327	DR YUSUF DADOO HOSPITAL	GAUTENG	CHARLOTTE MAXEKE JOHANNESBURG ACADEMIC HOSPITAL	MDO	Analytical	Analytical	Invalid
	THE REACTION YIELDED NO RESULT	2010	29	JABULANE DUMANE CLINIC	GAUTENG	CHARLOTTE MAXEKE JOHANNESBURG ACADEMIC HOSPITAL	MDO	Analytical	Analytical	Invalid
	INDETERMINATE	2010	125	CALEDON MUNICIPAL CLINIC	WESTERN CAPE	TYGERBERG LABORATORY	MDO	Analytical	Analytical	Indeterminate
	INVALID	2010		BRUNTVILLE CHC	KWAZULU-NATAL	UNKNOWN	MDO	Analytical	Analytical	Invalid
	INVALID	2010		BRUNTVILLE CHC	KWAZULU-NATAL	UNKNOWN	MDO	Analytical	Analytical	Invalid
	INVALID	2010		FREDVILLE CLINIC	KWAZULU-NATAL	UNKNOWN	MDO	Analytical	Analytical	Invalid
	INVALID	2010		NTONDWENI CLINIC	KWAZULU-NATAL	UNKNOWN	MDO	Analytical	Analytical	Invalid
	THE REACTION YIELDED NO RESULT	2010	22	TEMBISA HOSPITAL	GAUTENG	CHARLOTTE MAXEKE JOHANNESBURG ACADEMIC HOSPITAL	MDO	Analytical	Analytical	Invalid
	EQUIVOCAL	2010	546	DRIEKOPPIES PHC CLINIC	MPUMALANGA	TSHWANE ACADEMIC LABORATORY	MDO	Analytical	Analytical	Indeterminate
	EQUIVOCAL	2010	35	MODIMOLLE MOBILE SOUTH	LIMPOPO	TSHWANE ACADEMIC LABORATORY	MDO	Analytical	Analytical	Indeterminate
	INDETERMINATE	2010		TONGAAT CHC	KWAZULU-NATAL	UNKNOWN	MDO	Analytical	Analytical	Indeterminate
	INVALID	2010		BRUNTVILLE CHC	KWAZULU-NATAL	UNKNOWN	MDO	Analytical	Analytical	Invalid
	INVALID	2010		HLABISA HOSPITAL	KWAZULU-NATAL	UNKNOWN	MDO	Analytical	Analytical	Invalid
	INVALID	2010		ST APOLLINARIS HOSPITAL	KWAZULU-NATAL	UNKNOWN	MDO	Analytical	Analytical	Invalid
	NOT RESULTED	2010		LADYSMITH HOSPITAL	KWAZULU-NATAL	UNKNOWN	Non-coded	Non-coded	Non-coded	Non-coded
	NOT RESULTED	2010		OTTAWA CLINIC	KWAZULU-NATAL	UNKNOWN	Non-coded	Non-coded	Non-coded	Non-coded
	NOT AVAILABLE	2010	231	ST PATRICK'S GATEWAY CLINIC	EASTERN CAPE	MTHATHA LABORATORY	Non-coded	Non-coded	Non-coded	Non-coded
		2010		KHEYI CLINIC		POLOKWANE LABORATORY	Non-coded	Non-coded	Non-coded	Non-coded
		2010		DZUMERI HEALTH CENTRE		POLOKWANE LABORATORY	Non-coded	Non-coded	Non-coded	Non-coded
		2010		NKHENSANI HOSPITAL		POLOKWANE LABORATORY	Non-coded	Non-coded	Non-coded	Non-coded
		2010		DZUMERI HEALTH CENTRE		POLOKWANE LABORATORY	Non-coded	Non-coded	Non-coded	Non-coded
		2010		KHEYI CLINIC		POLOKWANE LABORATORY	Non-coded	Non-coded	Non-coded	Non-coded
		2010		DZUMERI HEALTH CENTRE		POLOKWANE LABORATORY	Non-coded	Non-coded	Non-coded	Non-coded
		2010		JOUBERTON CLINIC		TSHWANE ACADEMIC LABORATORY	Non-coded	Non-coded	Non-coded	Non-coded
		2010		NTIBANE CLINIC		MTHATHA LABORATORY	Non-coded	Non-coded	Non-coded	Non-coded
		2010		ST PATRICKS GATEWAY CLINIC		MTHATHA LABORATORY	Non-coded	Non-coded	Non-coded	Non-coded
		2010		BALA CLINIC		HOLY CROSS LABORATORY	Non-coded	Non-coded	Non-coded	Non-coded
		2010		ENGCOBO CLINIC		MTHATHA LABORATORY	Non-coded	Non-coded	Non-coded	Non-coded
		2010		GROBLERSDAL HOSPITAL		GROBLERSDAL LABORATORY	Non-coded	Non-coded	Non-coded	Non-coded
		2010		BELA-BELA HOSPITAL		TSHWANE ACADEMIC LABORATORY	Non-coded	Non-coded	Non-coded	Non-coded
		2010		BELA-BELA CLINIC		TSHWANE ACADEMIC LABORATORY	Non-coded	Non-coded	Non-coded	Non-coded
		2010		NKOANA CLINIC		TSHWANE ACADEMIC LABORATORY	Non-coded	Non-coded	Non-coded	Non-coded
		2010		NCHABELENG CLINIC		TSHWANE ACADEMIC LABORATORY	Non-coded	Non-coded	Non-coded	Non-coded
		2010		JANE FURSE HOSPITAL		TSHWANE ACADEMIC LABORATORY	Non-coded	Non-coded	Non-coded	Non-coded
		2010		RIETVLEI PHC		MTHATHA LABORATORY	Non-coded	Non-coded	Non-coded	Non-coded
		2010		TINTSWALO HOSPITAL		TSHWANE ACADEMIC LABORATORY	Non-coded	Non-coded	Non-coded	Non-coded
		2010		TWEELAGTE CLINIC		TSHWANE ACADEMIC LABORATORY	Non-coded	Non-coded	Non-coded	Non-coded
		2010		KOEDOESRAND CLINIC		TSHWANE ACADEMIC LABORATORY	Non-coded	Non-coded	Non-coded	Non-coded
		2010		MORULENG CLINIC		TSHWANE ACADEMIC LABORATORY	Non-coded	Non-coded	Non-coded	Non-coded
		2010		MOREUPUSO CLINIC		TSHWANE ACADEMIC LABORATORY	Non-coded	Non-coded	Non-coded	Non-coded
		2010		LESETLHENG CLINIC		TSHWANE ACADEMIC LABORATORY	Non-coded	Non-coded	Non-coded	Non-coded
		2010		INT		MOSES KOTANE LABORATORY	Non-coded	Non-coded	Non-coded	Non-coded
		2010		DELFT SOUTH CLINIC		TYGERBERG LABORATORY	Non-coded	Non-coded	Non-coded	Non-coded
		2010		CHARLOTTE MAXEKE HOSPITAL		CHARLOTTE MAXEKE JOHANNESBURG ACADEMIC HOSPITAL	Non-coded	Non-coded	Non-coded	Non-coded
		2010		ALIWAL NORTH HOSPITAL		DORA NGINZA LABORATORY	Non-coded	Non-coded	Non-coded	Non-coded
		2010		GEORGE ROAD CLINIC		MOSSELBAY LABORATORY	Non-coded	Non-coded	Non-coded	Non-coded
		2010		CANZIBE GATEWAY CLINIC		MTHATHA LABORATORY	Non-coded	Non-coded	Non-coded	Non-coded
		2010		JERICHO CLINIC		TSHWANE ACADEMIC LABORATORY	Non-coded	Non-coded	Non-coded	Non-coded
		2010		SOUTH RAND HOSPITAL		CHARLOTTE MAXEKE JOHANNESBURG ACADEMIC HOSPITAL	Non-coded	Non-coded	Non-coded	Non-coded
		2010		OSIZWENI CLINIC		SEBOKENG LABORATORY	Non-coded	Non-coded	Non-coded	Non-coded
		2010		NABOOMSPRUIT TRANS COUNCIL CLN		TSHWANE ACADEMIC LABORATORY	Non-coded	Non-coded	Non-coded	Non-coded
		2010		MHLUZI CLINIC		MIDDELBURG LABORATORY	Non-coded	Non-coded	Non-coded	Non-coded
		2010		JOHANN HEYNS CHC		SEBOKENG LABORATORY	Non-coded	Non-coded	Non-coded	Non-coded
		2010		MAKUYA CLINIC		TSHWANE ACADEMIC LABORATORY	Non-coded	Non-coded	Non-coded	Non-coded
		2010		TLAKGAMENG CLINIC		HUHUDI LABORATORY	Non-coded	Non-coded	Non-coded	Non-coded
		2010		CHRIS HANI BARAGWANATH HOSP		CHRIS HANI BARAGWANATH LABORATORY	Non-coded	Non-coded	Non-coded	Non-coded
		2010		SKHWAHLANE CLINIC		TSHWANE ACADEMIC LABORATORY	Non-coded	Non-coded	Non-coded	Non-coded
		2010		NATALSPRUIT HOSPITAL		CHARLOTTE MAXEKE JOHANNESBURG ACADEMIC HOSPITAL	Non-coded	Non-coded	Non-coded	Non-coded
		2010		INT		TSHWANE ACADEMIC LABORATORY	Non-coded	Non-coded	Non-coded	Non-coded
		2010		STANZA BOPAPE CHC		MAMELODI LABORATORY	Non-coded	Non-coded	Non-coded	Non-coded
		2010		STANZA BOPAPE CHC		MAMELODI LABORATORY	Non-coded	Non-coded	Non-coded	Non-coded
		2010		BONAERO PARK CLINIC		TEMBISA LABORATORY	Non-coded	Non-coded	Non-coded	Non-coded
		2010		MAPULE MATSEPANE CLINIC		KIMBERLEY LABORATORY	Non-coded	Non-coded	Non-coded	Non-coded
		2010		MAPULE MATSEPANE CLINIC		KIMBERLEY LABORATORY	Non-coded	Non-coded	Non-coded	Non-coded
		2010		DORA NGINZA HOSPITAL		DORA NGINZA LABORATORY	Non-coded	Non-coded	Non-coded	Non-coded
		2010		OGIES PHC CLINIC		TSHWANE ACADEMIC LABORATORY	Non-coded	Non-coded	Non-coded	Non-coded
		2010		TSOLO CLINIC		MTHATHA LABORATORY	Non-coded	Non-coded	Non-coded	Non-coded
	THE REACTION YIELDED NO RESULT	2010	2	LERATONG HOSPITAL	GAUTENG	CHARLOTTE MAXEKE JOHANNESBURG ACADEMIC HOSPITAL	MDO	Analytical	Analytical	Invalid
	EQUIVOCAL	2010	47	KWAGGAFONTEIN C CLINIC	MPUMALANGA	TSHWANE ACADEMIC LABORATORY	MDO	Analytical	Analytical	Indeterminate
	INDETERMINATE	2010	334	PELONOMI HOSPITAL	FREE STATE	UNIVERSITAS ACADEMIC LABORATORY	MDO	Analytical	Analytical	Indeterminate
	INDETERMINATE	2010	2924	UNIVERSITAS HOSPITAL	FREE STATE	UNIVERSITAS ACADEMIC LABORATORY	MDO	Analytical	Analytical	Indeterminate
	THE REACTION YIELDED NO RESULT	2010	46	SELOPE THEMA CLINIC	GAUTENG	CHARLOTTE MAXEKE JOHANNESBURG ACADEMIC HOSPITAL	MDO	Analytical	Analytical	Invalid
		2010		TEMBISA HOSPITAL		CHARLOTTE MAXEKE JOHANNESBURG ACADEMIC HOSPITAL	Non-coded	Non-coded	Non-coded	Non-coded
		2010		MTHATHA GENERAL HOSPITAL		MTHATHA LABORATORY	Non-coded	Non-coded	Non-coded	Non-coded
		2010		MBALISWENI CLINIC		MTHATHA LABORATORY	Non-coded	Non-coded	Non-coded	Non-coded
		2010		STEVE BIKO ACADEMIC HOSPITAL		TSHWANE ACADEMIC LABORATORY	Non-coded	Non-coded	Non-coded	Non-coded
		2010		MARCUS ZENZILE CLINIC		TSHWANE ACADEMIC LABORATORY	Non-coded	Non-coded	Non-coded	Non-coded
	THE REACTION YIELDED NO RESULT	2010	262	SEBOKENG HOSPITAL	GAUTENG	CHARLOTTE MAXEKE JOHANNESBURG ACADEMIC HOSPITAL	MDO	Analytical	Analytical	Invalid
		2010		GEORGE MASEBE HOSPITAL		TSHWANE ACADEMIC LABORATORY	Non-coded	Non-coded	Non-coded	Non-coded
		2010		ELIM HOSPITAL		TSHWANE ACADEMIC LABORATORY	Non-coded	Non-coded	Non-coded	Non-coded
		2010		LERATONG HOSPITAL		LERATONG LABORATORY	Non-coded	Non-coded	Non-coded	Non-coded
	THE REACTION YIELDED NO RESULT	2010	183	PIETERSBURG HOSPITAL	LIMPOPO	CHARLOTTE MAXEKE JOHANNESBURG ACADEMIC HOSPITAL	MDO	Analytical	Analytical	Invalid
	INDETERMINATE	2010	43	WALLACEDENE CLINIC WC WAL	WESTERN CAPE	TYGERBERG LABORATORY	MDO	Analytical	Analytical	Indeterminate
	INVALID	2010		STANGER HOSPITAL	KWAZULU-NATAL	UNKNOWN	MDO	Analytical	Analytical	Invalid
	THE REACTION YIELDED NO RESULT	2010	62	TEMBISA HOSPITAL	GAUTENG	CHARLOTTE MAXEKE JOHANNESBURG ACADEMIC HOSPITAL	MDO	Analytical	Analytical	Invalid
	INDETERMINATE	2010	53	NOLUNGILE DAY HOSPITAL	WESTERN CAPE	TYGERBERG LABORATORY	MDO	Analytical	Analytical	Indeterminate
	EQUIVOCAL	2010	127	SAKHILE CLINIC	MPUMALANGA	TSHWANE ACADEMIC LABORATORY	MDO	Analytical	Analytical	Indeterminate
	EQUIVOCAL	2010	436	VREDE 11 CLINIC	NORTH WEST	TSHWANE ACADEMIC LABORATORY	MDO	Analytical	Analytical	Indeterminate
	EQUIVOCAL	2010	498	BARBERTON HOSPITAL	MPUMALANGA	TSHWANE ACADEMIC LABORATORY	MDO	Analytical	Analytical	Indeterminate
	NOT RESULTED	2010		RK KHAN HOSPITAL	KWAZULU-NATAL	UNKNOWN	Non-coded	Non-coded	Non-coded	Non-coded
	NOT RESULTED	2010		ADDINGTON HOSPITAL	KWAZULU-NATAL	UNKNOWN	Non-coded	Non-coded	Non-coded	Non-coded
	NOT RESULTED	2010		ADDINGTON HOSPITAL	KWAZULU-NATAL	UNKNOWN	Non-coded	Non-coded	Non-coded	Non-coded
	NOT RESULTED	2010		ADDINGTON HOSPITAL	KWAZULU-NATAL	UNKNOWN	Non-coded	Non-coded	Non-coded	Non-coded
		2010		KWANDELA CLINIC		MTHATHA LABORATORY	Non-coded	Non-coded	Non-coded	Non-coded
		2010		ROLLE CLINIC		TSHWANE ACADEMIC LABORATORY	Non-coded	Non-coded	Non-coded	Non-coded
		2010		THULAMAHASHE CLINIC		TSHWANE ACADEMIC LABORATORY	Non-coded	Non-coded	Non-coded	Non-coded
		2010		PHIPHIDI CLINIC		TSHWANE ACADEMIC LABORATORY	Non-coded	Non-coded	Non-coded	Non-coded
		2010		HILLBROW COMMUNITY HEALTH-A		CHARLOTTE MAXEKE JOHANNESBURG ACADEMIC HOSPITAL	Non-coded	Non-coded	Non-coded	Non-coded
		2010		NDINDINI PHC CLINIC		TSHWANE ACADEMIC LABORATORY	Non-coded	Non-coded	Non-coded	Non-coded
		2010		DELFT SOUTH CLINIC		GROOTE SCHUUR LABORATORY	Non-coded	Non-coded	Non-coded	Non-coded
		2010		PHOLA PARK PHC CLINIC		TYGERBERG LABORATORY	Non-coded	Non-coded	Non-coded	Non-coded
		2010		TAUNG CLINIC		TSHWANE ACADEMIC LABORATORY	Non-coded	Non-coded	Non-coded	Non-coded
		2010		KHEYI CLINIC		TSHWANE ACADEMIC LABORATORY	Non-coded	Non-coded	Non-coded	Non-coded
		2010		SHONGWE HOSPITAL		TSHWANE ACADEMIC LABORATORY	Non-coded	Non-coded	Non-coded	Non-coded
		2010		MANOTOANE CLINIC		TSHWANE ACADEMIC LABORATORY	Non-coded	Non-coded	Non-coded	Non-coded
		2010		GROBLERSDAL HOSPITAL		TSHWANE ACADEMIC LABORATORY	Non-coded	Non-coded	Non-coded	Non-coded
		2010		FRERE HOSPITAL		EAST LONDON LABORATORY	Non-coded	Non-coded	Non-coded	Non-coded
		2010		EDENVALE HOSPITAL		CHARLOTTE MAXEKE JOHANNESBURG ACADEMIC HOSPITAL	Non-coded	Non-coded	Non-coded	Non-coded
		2010		TYGERBERG HOSPITAL		TYGERBERG LABORATORY	Non-coded	Non-coded	Non-coded	Non-coded
		2010		WALLACEDENE PHC CLINIC		TYGERBERG LABORATORY	Non-coded	Non-coded	Non-coded	Non-coded
		2010		GROBLERSDAL HOSPITAL		TSHWANE ACADEMIC LABORATORY	Non-coded	Non-coded	Non-coded	Non-coded
		2010		DR YUSAF DADOO HOSPITAL		CHARLOTTE MAXEKE JOHANNESBURG ACADEMIC HOSPITAL	Non-coded	Non-coded	Non-coded	Non-coded
		2010		KGABALATSANE CLINIC		TSHWANE ACADEMIC LABORATORY	Non-coded	Non-coded	Non-coded	Non-coded
		2010		MOGWASE HEALTH CENTRE		MOSES KOTANE LABORATORY	Non-coded	Non-coded	Non-coded	Non-coded
		2010		GROBLERSDAL HOSPITAL		TSHWANE ACADEMIC LABORATORY	Non-coded	Non-coded	Non-coded	Non-coded
		2010		HUMANSDORP HOSPITAL		HUMANSDORP LABORATORY	Non-coded	Non-coded	Non-coded	Non-coded
		2010		CANZIBE GATEWAY CLINIC		MTHATHA LABORATORY	Non-coded	Non-coded	Non-coded	Non-coded
		2010		CHARLOTTE MAXEKE HOSPITAL		CHARLOTTE MAXEKE JOHANNESBURG ACADEMIC HOSPITAL	Non-coded	Non-coded	Non-coded	Non-coded
		2010		CHARLOTTE MAXEKE HOSPITAL		CHARLOTTE MAXEKE JOHANNESBURG ACADEMIC HOSPITAL	Non-coded	Non-coded	Non-coded	Non-coded
		2010		HILLBROW COMMUNITY HEALTH-A		CHARLOTTE MAXEKE JOHANNESBURG ACADEMIC HOSPITAL	Non-coded	Non-coded	Non-coded	Non-coded
		2010		MOKOPANE HOSPITAL		TSHWANE ACADEMIC LABORATORY	Non-coded	Non-coded	Non-coded	Non-coded
		2010		MOKOPANE HOSPITAL		TSHWANE ACADEMIC LABORATORY	Non-coded	Non-coded	Non-coded	Non-coded
		2010		MOKOPANE HOSPITAL		TSHWANE ACADEMIC LABORATORY	Non-coded	Non-coded	Non-coded	Non-coded
		2010		CHRIS HANI BARAGWANATH HOSP		CHRIS HANI BARAGWANATH LABORATORY	Non-coded	Non-coded	Non-coded	Non-coded
		2010		KALAFONG HOSPITAL		KALAFONG LABORATORY	Non-coded	Non-coded	Non-coded	Non-coded
		2010		XONGORA CLINIC		MTHATHA LABORATORY	Non-coded	Non-coded	Non-coded	Non-coded
		2010		XONGORA CLINIC		MTHATHA LABORATORY	Non-coded	Non-coded	Non-coded	Non-coded
	EQUIVOCAL	2010	51	KGABO HEALTH CENTRE CLINIC	GAUTENG	TSHWANE ACADEMIC LABORATORY	MDO	Analytical	Analytical	Indeterminate
	INDETERMINATE	2010	360	PELONOMI HOSPITAL	FREE STATE	UNIVERSITAS ACADEMIC LABORATORY	MDO	Analytical	Analytical	Indeterminate
	INDETERMINATE	2010	538	PAARL HOSPITAL WC PAH	WESTERN CAPE	TYGERBERG LABORATORY	MDO	Analytical	Analytical	Indeterminate
	INVALID	2010		DONDOTHA CLINIC	KWAZULU-NATAL	UNKNOWN	MDO	Analytical	Analytical	Invalid
	INVALID	2010		ESTCOURT HOSPITAL	KWAZULU-NATAL	UNKNOWN	MDO	Analytical	Analytical	Invalid
	INVALID	2010		GREYTOWN HOSPITAL	KWAZULU-NATAL	UNKNOWN	MDO	Analytical	Analytical	Invalid
	INVALID	2010		ISITHEBE CLINIC	KWAZULU-NATAL	UNKNOWN	MDO	Analytical	Analytical	Invalid
	INVALID	2010		NCOTSHANE CLINIC	KWAZULU-NATAL	UNKNOWN	MDO	Analytical	Analytical	Invalid
	INVALID	2010		NCOTSHANE CLINIC	KWAZULU-NATAL	UNKNOWN	MDO	Analytical	Analytical	Invalid
	INVALID	2010		NTONDWENI CLINIC	KWAZULU-NATAL	UNKNOWN	MDO	Analytical	Analytical	Invalid
	INVALID	2010		NTONDWENI CLINIC	KWAZULU-NATAL	UNKNOWN	MDO	Analytical	Analytical	Invalid
	INVALID	2010		PONGOLA FIXED CLINIC	KWAZULU-NATAL	UNKNOWN	MDO	Analytical	Analytical	Invalid
	INDETERMINATE	2010	69	NATIONAL DISTRICT HOSPITAL	FREE STATE	UNIVERSITAS ACADEMIC LABORATORY	MDO	Analytical	Analytical	Indeterminate
	THE REACTION YIELDED NO RESULT	2010	48	SIPHUMLILE CLINIC	GAUTENG	CHARLOTTE MAXEKE JOHANNESBURG ACADEMIC HOSPITAL	MDO	Analytical	Analytical	Invalid
	NO CODED RESULT	2010	162	GALESHEWE DAY HOSPITAL	NORTHERN CAPE	KIMBERLEY LABORATORY	Non-coded	Non-coded	Non-coded	Non-coded
	NOT RESULTED	2010		G J CROOKES HOSPITAL	KWAZULU-NATAL	UNKNOWN	Non-coded	Non-coded	Non-coded	Non-coded
	NOT RESULTED	2010		ESTCOURT HOSPITAL	KWAZULU-NATAL	UNKNOWN	Non-coded	Non-coded	Non-coded	Non-coded
	NOT RESULTED	2010		UMPHUMULO HOSPITAL	KWAZULU-NATAL	UNKNOWN	Non-coded	Non-coded	Non-coded	Non-coded
		2010		RED CROSS CHILDRENS HOSPITAL		GROOTE SCHUUR LABORATORY	Non-coded	Non-coded	Non-coded	Non-coded
		2010		GRACE MOKHOMO CLINIC		TSHWANE ACADEMIC LABORATORY	Non-coded	Non-coded	Non-coded	Non-coded
		2010		CARLETONVILLE CLINIC		CHARLOTTE MAXEKE JOHANNESBURG ACADEMIC HOSPITAL	Non-coded	Non-coded	Non-coded	Non-coded
		2010		PIET RETIEF MOBILE CLINICS		TSHWANE ACADEMIC LABORATORY	Non-coded	Non-coded	Non-coded	Non-coded
		2010		PIET RETIEF HOSPITAL		TSHWANE ACADEMIC LABORATORY	Non-coded	Non-coded	Non-coded	Non-coded
		2010		KWARRIELAAGTE CLINIC		TSHWANE ACADEMIC LABORATORY	Non-coded	Non-coded	Non-coded	Non-coded
		2010		DUIWELSKLOOF CLINIC		TSHWANE ACADEMIC LABORATORY	Non-coded	Non-coded	Non-coded	Non-coded
		2010		KABOKWENI HEALTH CENTRE		TSHWANE ACADEMIC LABORATORY	Non-coded	Non-coded	Non-coded	Non-coded
		2010		NELLMAPIUS CLINIC - PRETORIA		TSHWANE ACADEMIC LABORATORY	Non-coded	Non-coded	Non-coded	Non-coded
		2010		MAKOFANE CLINIC		TSHWANE ACADEMIC LABORATORY	Non-coded	Non-coded	Non-coded	Non-coded
		2010		MEDICINS SANS FRONTIERES		TSHWANE ACADEMIC LABORATORY	Non-coded	Non-coded	Non-coded	Non-coded
		2010		MKHUHLU CLINIC		TSHWANE ACADEMIC LABORATORY	Non-coded	Non-coded	Non-coded	Non-coded
		2010		RIETVLEI PHC		MTHATHA LABORATORY	Non-coded	Non-coded	Non-coded	Non-coded
		2010		NAAS PHC CLINIC		TSHWANE ACADEMIC LABORATORY	Non-coded	Non-coded	Non-coded	Non-coded
		2010		JIM BROWN PHC CLINIC		TSHWANE ACADEMIC LABORATORY	Non-coded	Non-coded	Non-coded	Non-coded
		2010		SIBANGE CLINIC		TSHWANE ACADEMIC LABORATORY	Non-coded	Non-coded	Non-coded	Non-coded
		2010		MOFUMAHADI MANAPO MOPELI HOSPL		MANAPO LABORATORY	Non-coded	Non-coded	Non-coded	Non-coded
		2010		MIDDELBURG HOSPITAL		TSHWANE ACADEMIC LABORATORY	Non-coded	Non-coded	Non-coded	Non-coded
		2010		SEBOKENG HOSPITAL		CHARLOTTE MAXEKE JOHANNESBURG ACADEMIC HOSPITAL	Non-coded	Non-coded	Non-coded	Non-coded
		2010		MOHADIN CLINIC		CHARLOTTE MAXEKE JOHANNESBURG ACADEMIC HOSPITAL	Non-coded	Non-coded	Non-coded	Non-coded
		2010		CHARLOTTE MAXEKE HOSPITAL		CHARLOTTE MAXEKE JOHANNESBURG ACADEMIC HOSPITAL	Non-coded	Non-coded	Non-coded	Non-coded
		2010		FRERE HOSPITAL		DORA NGINZA LABORATORY	Non-coded	Non-coded	Non-coded	Non-coded
		2010		FERNIE II CLINIC		TSHWANE ACADEMIC LABORATORY	Non-coded	Non-coded	Non-coded	Non-coded
		2010		LYDENBURG HOSPITAL		TSHWANE ACADEMIC LABORATORY	Non-coded	Non-coded	Non-coded	Non-coded
		2010		NATALSPRUIT HOSPITAL		CHARLOTTE MAXEKE JOHANNESBURG ACADEMIC HOSPITAL	Non-coded	Non-coded	Non-coded	Non-coded
		2010		BARBERTON HOSPITAL		TSHWANE ACADEMIC LABORATORY	Non-coded	Non-coded	Non-coded	Non-coded
		2010		LULEKANI CLINIC		TSHWANE ACADEMIC LABORATORY	Non-coded	Non-coded	Non-coded	Non-coded
		2010		BALFOUR MUNICIPAL CLINIC		TSHWANE ACADEMIC LABORATORY	Non-coded	Non-coded	Non-coded	Non-coded
		2010		KOEKENAAP PHC CLINIC		TYGERBERG LABORATORY	Non-coded	Non-coded	Non-coded	Non-coded
		2010		NELLMAPIUS CLINIC - PRETORIA		TSHWANE ACADEMIC LABORATORY	Non-coded	Non-coded	Non-coded	Non-coded
		2010		SHOTONG CLINIC		TSHWANE ACADEMIC LABORATORY	Non-coded	Non-coded	Non-coded	Non-coded
		2010		WATERVAL CLINIC		TSHWANE ACADEMIC LABORATORY	Non-coded	Non-coded	Non-coded	Non-coded
		2010		CECILIA MAKIWANE HOSPITAL		DORA NGINZA LABORATORY	Non-coded	Non-coded	Non-coded	Non-coded
		2010		FAR EAST RAND HOSPITAL		CHARLOTTE MAXEKE JOHANNESBURG ACADEMIC HOSPITAL	Non-coded	Non-coded	Non-coded	Non-coded
		2010		AGINCOURT HEALTH CENTRE		TSHWANE ACADEMIC LABORATORY	Non-coded	Non-coded	Non-coded	Non-coded
		2010		CUNNINGMORE CLINIC		TSHWANE ACADEMIC LABORATORY	Non-coded	Non-coded	Non-coded	Non-coded
		2010		DRIEKOPPIES PHC CLINIC		SHONGWE LABORATORY	Non-coded	Non-coded	Non-coded	Non-coded
		2010		THABAZIMBI HOSPITAL		THABAZIMBI LABORATORY	Non-coded	Non-coded	Non-coded	Non-coded
		2010		NELSON MANDELA ACADEMIC HOSP		MTHATHA LABORATORY	Non-coded	Non-coded	Non-coded	Non-coded
		2010		BORELELO CLINIC		TSHWANE ACADEMIC LABORATORY	Non-coded	Non-coded	Non-coded	Non-coded
		2010		SEKORORO HOSPITAL		TSHWANE ACADEMIC LABORATORY	Non-coded	Non-coded	Non-coded	Non-coded
		2010		INT		JUBILEE LABORATORY	Non-coded	Non-coded	Non-coded	Non-coded
		2010		PIET RETIEF MOBILE CLINICS		TSHWANE ACADEMIC LABORATORY	Non-coded	Non-coded	Non-coded	Non-coded
		2010		GROBLERSDAL HOSPITAL		GROBLERSDAL LABORATORY	Non-coded	Non-coded	Non-coded	Non-coded
		2010		TEMBISA HOSPITAL		TEMBISA LABORATORY	Non-coded	Non-coded	Non-coded	Non-coded
		2010		CHRIS HANI BARAGWANATH HOSP		CHRIS HANI BARAGWANATH LABORATORY	Non-coded	Non-coded	Non-coded	Non-coded
		2010		CONNIE VORSTER HOSPITAL		KIMBERLEY LABORATORY	Non-coded	Non-coded	Non-coded	Non-coded
		2010		CHARLOTTE MAXEKE HOSPITAL		CHARLOTTE MAXEKE JOHANNESBURG ACADEMIC HOSPITAL	Non-coded	Non-coded	Non-coded	Non-coded
	INSUFFICIENT.	2010	64	MAMELLO CLINIC	FREE STATE	UNIVERSITAS ACADEMIC LABORATORY	MDO	Pre-Analytical	HCW	Insufficient
	INDETERMINATE	2010	44	BISHOP LAVIS CDC WC BLP	WESTERN CAPE	TYGERBERG LABORATORY	MDO	Analytical	Analytical	Indeterminate
	THE REACTION YIELDED NO RESULT	2010	51	JABULANE DUMANE CLINIC	GAUTENG	CHARLOTTE MAXEKE JOHANNESBURG ACADEMIC HOSPITAL	MDO	Analytical	Analytical	Invalid
	THE REACTION YIELDED NO RESULT	2010	13	POTCHEFSTROOM HOSPITAL	NORTH WEST	CHARLOTTE MAXEKE JOHANNESBURG ACADEMIC HOSPITAL	MDO	Analytical	Analytical	Invalid
	EQUIVOCAL	2010	266	FERNIE 2 CLINIC	MPUMALANGA	TSHWANE ACADEMIC LABORATORY	MDO	Analytical	Analytical	Indeterminate
	INDETERMINATE	2010	44	GANSBAAI CLINIC WC GBP	WESTERN CAPE	TYGERBERG LABORATORY	MDO	Analytical	Analytical	Indeterminate
	INDETERMINATE	2010	43	IKHWEZI CDC WC IKW	WESTERN CAPE	TYGERBERG LABORATORY	MDO	Analytical	Analytical	Indeterminate
	INDETERMINATE	2010	43	IKHWEZI CDC WC IKW	WESTERN CAPE	TYGERBERG LABORATORY	MDO	Analytical	Analytical	Indeterminate
	EQUIVOCAL	2010	45	MAAKE CLINIC	LIMPOPO	TSHWANE ACADEMIC LABORATORY	MDO	Analytical	Analytical	Indeterminate
	THE REACTION YIELDED NO RESULT	2010	45	KATLEHONG NORTH CLINIC	GAUTENG	CHARLOTTE MAXEKE JOHANNESBURG ACADEMIC HOSPITAL	MDO	Analytical	Analytical	Invalid
	THE REACTION YIELDED NO RESULT	2010	57	KATLEHONG NORTH CLINIC	GAUTENG	CHARLOTTE MAXEKE JOHANNESBURG ACADEMIC HOSPITAL	MDO	Analytical	Analytical	Invalid
	THE REACTION YIELDED NO RESULT	2010	58	MOGALE CLINIC	GAUTENG	CHARLOTTE MAXEKE JOHANNESBURG ACADEMIC HOSPITAL	MDO	Analytical	Analytical	Invalid
	NOT RESULTED	2010		ADDINGTON HOSPITAL	KWAZULU-NATAL	UNKNOWN	Non-coded	Non-coded	Non-coded	Non-coded
	NOT RESULTED	2010		MSELENI HOSPITAL	KWAZULU-NATAL	UNKNOWN	Non-coded	Non-coded	Non-coded	Non-coded
		2010		NORTHMEAD CLINIC		CHARLOTTE MAXEKE JOHANNESBURG ACADEMIC HOSPITAL	Non-coded	Non-coded	Non-coded	Non-coded
		2010		RIETSPRUIT CLINIC		TSHWANE ACADEMIC LABORATORY	Non-coded	Non-coded	Non-coded	Non-coded
		2010		PHAHAMENG CLINIC		TSHWANE ACADEMIC LABORATORY	Non-coded	Non-coded	Non-coded	Non-coded
		2010		TSHILIDZINI HOSPITAL		TSHWANE ACADEMIC LABORATORY	Non-coded	Non-coded	Non-coded	Non-coded
		2010		TEKWANE CLINIC		TSHWANE ACADEMIC LABORATORY	Non-coded	Non-coded	Non-coded	Non-coded
		2010		SIPETU HOSPITAL		MTHATHA LABORATORY	Non-coded	Non-coded	Non-coded	Non-coded
		2010		MAGWA CLINIC		MTHATHA LABORATORY	Non-coded	Non-coded	Non-coded	Non-coded
		2010		WITKOPPEN HWC		CHARLOTTE MAXEKE JOHANNESBURG ACADEMIC HOSPITAL	Non-coded	Non-coded	Non-coded	Non-coded
		2010		RIETVLEI PHC		MTHATHA LABORATORY	Non-coded	Non-coded	Non-coded	Non-coded
		2010		MAYENZEKE CLINIC		GROOTE SCHUUR LABORATORY	Non-coded	Non-coded	Non-coded	Non-coded
		2010		KALANKOMO CLINIC		MTHATHA LABORATORY	Non-coded	Non-coded	Non-coded	Non-coded
		2010		KALANKOMO CLINIC		MTHATHA LABORATORY	Non-coded	Non-coded	Non-coded	Non-coded
		2010		MAPODU CLINIC		TSHWANE ACADEMIC LABORATORY	Non-coded	Non-coded	Non-coded	Non-coded
		2010		BISHOP LAVIS PHC CLINIC		TYGERBERG LABORATORY	Non-coded	Non-coded	Non-coded	Non-coded
		2010		BHUGA COMMUNITY HEALTH CENTRE		TSHWANE ACADEMIC LABORATORY	Non-coded	Non-coded	Non-coded	Non-coded
		2010		RED CROSS CHILDRENS HOSPITAL		GROOTE SCHUUR LABORATORY	Non-coded	Non-coded	Non-coded	Non-coded
		2010		EYETHU CLINIC		GROOTE SCHUUR LABORATORY	Non-coded	Non-coded	Non-coded	Non-coded
		2010		KALAFONG HOSPITAL		TSHWANE ACADEMIC LABORATORY	Non-coded	Non-coded	Non-coded	Non-coded
		2010		MUROTSO CLINIC		TSHWANE ACADEMIC LABORATORY	Non-coded	Non-coded	Non-coded	Non-coded
		2010		FRERE HOSPITAL		EAST LONDON LABORATORY	Non-coded	Non-coded	Non-coded	Non-coded
		2010		ST PATRICKS GATEWAY CLINIC		MTHATHA LABORATORY	Non-coded	Non-coded	Non-coded	Non-coded
		2010		NTIBANE CLINIC		MTHATHA LABORATORY	Non-coded	Non-coded	Non-coded	Non-coded
		2010		ST PATRICKS GATEWAY CLINIC		MTHATHA LABORATORY	Non-coded	Non-coded	Non-coded	Non-coded
		2010		MCHEWULA CLINIC		MTHATHA LABORATORY	Non-coded	Non-coded	Non-coded	Non-coded
		2010		KGAPANE CLINIC		TSHWANE ACADEMIC LABORATORY	Non-coded	Non-coded	Non-coded	Non-coded
		2010		MCHEWULA CLINIC		MTHATHA LABORATORY	Non-coded	Non-coded	Non-coded	Non-coded
		2010		STATION HILL CLINIC		DORA NGINZA LABORATORY	Non-coded	Non-coded	Non-coded	Non-coded
		2010		THEMBA HOSPITAL		THEMBA LABORATORY	Non-coded	Non-coded	Non-coded	Non-coded
		2010		MADZIKANE KA ZULU MEMORIAL HOS		MTHATHA LABORATORY	Non-coded	Non-coded	Non-coded	Non-coded
		2010		INT		TSHEPONG LABORATORY	Non-coded	Non-coded	Non-coded	Non-coded
		2010		TSHUNGWANA CLINIC		MTHATHA LABORATORY	Non-coded	Non-coded	Non-coded	Non-coded
		2010		STEVE BIKO ACADEMIC HOSPITAL		TSHWANE ACADEMIC LABORATORY	Non-coded	Non-coded	Non-coded	Non-coded
		2010		KIMBERLEY HOSPITAL		KIMBERLEY LABORATORY	Non-coded	Non-coded	Non-coded	Non-coded
		2010		MANZANA CLINIC		MTHATHA LABORATORY	Non-coded	Non-coded	Non-coded	Non-coded
		2010		ELANDSKRAAL CLINIC		GROBLERSDAL LABORATORY	Non-coded	Non-coded	Non-coded	Non-coded
		2010		TOITSKRAAL CLINIC		GROBLERSDAL LABORATORY	Non-coded	Non-coded	Non-coded	Non-coded
		2010		ZWELAKHE CLINIC		MTHATHA LABORATORY	Non-coded	Non-coded	Non-coded	Non-coded
		2010		ZITULELE HOSPITAL		MTHATHA LABORATORY	Non-coded	Non-coded	Non-coded	Non-coded
		2010		MQHELE CLINIC		MTHATHA LABORATORY	Non-coded	Non-coded	Non-coded	Non-coded
		2010		RAHIMA MOOSA HOSPITAL		CHARLOTTE MAXEKE JOHANNESBURG ACADEMIC HOSPITAL	Non-coded	Non-coded	Non-coded	Non-coded
		2010		GROBLERSDAL HOSPITAL		TSHWANE ACADEMIC LABORATORY	Non-coded	Non-coded	Non-coded	Non-coded
		2010		MAPULE MATSEPANE CLINIC		KIMBERLEY LABORATORY	Non-coded	Non-coded	Non-coded	Non-coded
		2010		CHARLOTTE MAXEKE HOSPITAL		CHARLOTTE MAXEKE JOHANNESBURG ACADEMIC HOSPITAL	Non-coded	Non-coded	Non-coded	Non-coded
		2010		PERINATAL HIV RESEARCH UNIT		CHRIS HANI BARAGWANATH LABORATORY	Non-coded	Non-coded	Non-coded	Non-coded
		2010		MBEKWENI HEALTH CLINIC		MTHATHA LABORATORY	Non-coded	Non-coded	Non-coded	Non-coded
	THE REACTION YIELDED NO RESULT	2010	394	RANDGATE CLINIC	GAUTENG	CHARLOTTE MAXEKE JOHANNESBURG ACADEMIC HOSPITAL	MDO	Analytical	Analytical	Invalid
	EQUIVOCAL	2010	57	KUTLWANONG CLINIC	NORTH WEST	TSHWANE ACADEMIC LABORATORY	MDO	Analytical	Analytical	Indeterminate
	INDETERMINATE	2010		UNKNOWN	UNKNOWN	UNKNOWN	MDO	Analytical	Analytical	Indeterminate
	INDETERMINATE	2010		MADADENI CLINIC 1	KWAZULU-NATAL	UNKNOWN	MDO	Analytical	Analytical	Indeterminate
	THE REACTION YIELDED NO RESULT	2010	17825	ROSETTENVILLE CLINIC	GAUTENG	CHARLOTTE MAXEKE JOHANNESBURG ACADEMIC HOSPITAL	MDO	Analytical	Analytical	Invalid
	THE REACTION YIELDED NO RESULT	2010	69	LERATONG HOSPITAL	GAUTENG	CHARLOTTE MAXEKE JOHANNESBURG ACADEMIC HOSPITAL	MDO	Analytical	Analytical	Invalid
	INVALID	2010		MANGUZI HOSPITAL	KWAZULU-NATAL	UNKNOWN	MDO	Analytical	Analytical	Invalid
	THE REACTION YIELDED NO RESULT	2010	120	PHOLOSONG HOSPITAL	GAUTENG	CHARLOTTE MAXEKE JOHANNESBURG ACADEMIC HOSPITAL	MDO	Analytical	Analytical	Invalid
	NOT RESULTED	2010		DUDUDU CLINIC	KWAZULU-NATAL	UNKNOWN	Non-coded	Non-coded	Non-coded	Non-coded
	NOT RESULTED	2010		G J CROOKES HOSPITAL	KWAZULU-NATAL	UNKNOWN	Non-coded	Non-coded	Non-coded	Non-coded
	NOT RESULTED	2010		GATEWAY CLINIC	KWAZULU-NATAL	UNKNOWN	Non-coded	Non-coded	Non-coded	Non-coded
	NOT AVAILABLE	2010	48	JOB SHIMANKANE TABANE HOSPITAL	NORTH WEST	CHARLOTTE MAXEKE JOHANNESBURG ACADEMIC HOSPITAL	Non-coded	Non-coded	Non-coded	Non-coded
	NOT RESULTED	2010		MNDOZO CLINIC	KWAZULU-NATAL	UNKNOWN	Non-coded	Non-coded	Non-coded	Non-coded
	NOT RESULTED	2010		MSUNDUZE BRIDGE CLINIC	KWAZULU-NATAL	UNKNOWN	Non-coded	Non-coded	Non-coded	Non-coded
	NOT RESULTED	2010		NORTHDALE CLINIC (BANGALORE ROAD)	KWAZULU-NATAL	UNKNOWN	Non-coded	Non-coded	Non-coded	Non-coded
	NOT RESULTED	2010		EKUVUKENI CLINIC	KWAZULU-NATAL	UNKNOWN	Non-coded	Non-coded	Non-coded	Non-coded
		2010		GATEWAY CLINIC UMTATA		MTHATHA LABORATORY	Non-coded	Non-coded	Non-coded	Non-coded
		2010		DORA NGINZA HOSPITAL		DORA NGINZA LABORATORY	Non-coded	Non-coded	Non-coded	Non-coded
		2010		KATLEHONG NORTH CLINIC		CHARLOTTE MAXEKE JOHANNESBURG ACADEMIC HOSPITAL	Non-coded	Non-coded	Non-coded	Non-coded
		2010		LUIPAARDSVLEI CLINIC		CHARLOTTE MAXEKE JOHANNESBURG ACADEMIC HOSPITAL	Non-coded	Non-coded	Non-coded	Non-coded
		2010		ITIRELENG CLINIC		CHARLOTTE MAXEKE JOHANNESBURG ACADEMIC HOSPITAL	Non-coded	Non-coded	Non-coded	Non-coded
		2010		ITIRELENG CLINIC		CHARLOTTE MAXEKE JOHANNESBURG ACADEMIC HOSPITAL	Non-coded	Non-coded	Non-coded	Non-coded
		2010		INT		TSHWANE ACADEMIC LABORATORY	Non-coded	Non-coded	Non-coded	Non-coded
		2010		EENSAAM CLINIC		TSHWANE ACADEMIC LABORATORY	Non-coded	Non-coded	Non-coded	Non-coded
		2010		LAXEY CLINIC		KIMBERLEY LABORATORY	Non-coded	Non-coded	Non-coded	Non-coded
		2010		KIMBERLEY HOSPITAL		KIMBERLEY LABORATORY	Non-coded	Non-coded	Non-coded	Non-coded
		2010		MANDISA SHICEKA CLINIC		TSHWANE ACADEMIC LABORATORY	Non-coded	Non-coded	Non-coded	Non-coded
		2010		TSHILIDZI CLINIC		TSHWANE ACADEMIC LABORATORY	Non-coded	Non-coded	Non-coded	Non-coded
		2010		TSHILIDZINI HOSPITAL		TSHWANE ACADEMIC LABORATORY	Non-coded	Non-coded	Non-coded	Non-coded
		2010		PILGRIMS REST CLINIC		TSHWANE ACADEMIC LABORATORY	Non-coded	Non-coded	Non-coded	Non-coded
		2010		MSOGWABA CLINIC		TSHWANE ACADEMIC LABORATORY	Non-coded	Non-coded	Non-coded	Non-coded
		2010		WHITTLESEA TB CLINIC		DORA NGINZA LABORATORY	Non-coded	Non-coded	Non-coded	Non-coded
		2010		NDINDINI PHC CLINIC		TSHWANE ACADEMIC LABORATORY	Non-coded	Non-coded	Non-coded	Non-coded
		2010		BUFFELSPRUIT CLINIC		TSHWANE ACADEMIC LABORATORY	Non-coded	Non-coded	Non-coded	Non-coded
		2010		PHOLA PHC CLINIC		TSHWANE ACADEMIC LABORATORY	Non-coded	Non-coded	Non-coded	Non-coded
		2010		HLALANIKAHLE CLINIC		TSHWANE ACADEMIC LABORATORY	Non-coded	Non-coded	Non-coded	Non-coded
		2010		FERNIE II CLINIC		TSHWANE ACADEMIC LABORATORY	Non-coded	Non-coded	Non-coded	Non-coded
		2010		FERNIE II CLINIC		TSHWANE ACADEMIC LABORATORY	Non-coded	Non-coded	Non-coded	Non-coded
		2010		KROMDRAAI CLINIC		TSHWANE ACADEMIC LABORATORY	Non-coded	Non-coded	Non-coded	Non-coded
		2010		KROMDRAAI CLINIC		TSHWANE ACADEMIC LABORATORY	Non-coded	Non-coded	Non-coded	Non-coded
		2010		PROMOSA CLINIC		CHARLOTTE MAXEKE JOHANNESBURG ACADEMIC HOSPITAL	Non-coded	Non-coded	Non-coded	Non-coded
		2010		JOE SLOVO HOSPITAL		KIMBERLEY LABORATORY	Non-coded	Non-coded	Non-coded	Non-coded
		2010		AGINCOURT HEALTH CENTRE		TSHWANE ACADEMIC LABORATORY	Non-coded	Non-coded	Non-coded	Non-coded
		2010		WF KNOBEL HOSPITAL		TSHWANE ACADEMIC LABORATORY	Non-coded	Non-coded	Non-coded	Non-coded
		2010		KEEROM CLINIC		GROBLERSDAL LABORATORY	Non-coded	Non-coded	Non-coded	Non-coded
		2010		MAMELODI HOSPITAL		TSHWANE ACADEMIC LABORATORY	Non-coded	Non-coded	Non-coded	Non-coded
		2010		KEEROM CLINIC		GROBLERSDAL LABORATORY	Non-coded	Non-coded	Non-coded	Non-coded
		2010		KEEROM CLINIC		GROBLERSDAL LABORATORY	Non-coded	Non-coded	Non-coded	Non-coded
		2010		SEAD CLINIC		TSHWANE ACADEMIC LABORATORY	Non-coded	Non-coded	Non-coded	Non-coded
		2010		LERATONG HOSPITAL		CHARLOTTE MAXEKE JOHANNESBURG ACADEMIC HOSPITAL	Non-coded	Non-coded	Non-coded	Non-coded
		2010		LERATONG HOSPITAL		CHARLOTTE MAXEKE JOHANNESBURG ACADEMIC HOSPITAL	Non-coded	Non-coded	Non-coded	Non-coded
		2010		SEAD CLINIC		TSHWANE ACADEMIC LABORATORY	Non-coded	Non-coded	Non-coded	Non-coded
		2010		DAN CLINIC		TSHWANE ACADEMIC LABORATORY	Non-coded	Non-coded	Non-coded	Non-coded
		2010		LERATONG HOSPITAL		CHARLOTTE MAXEKE JOHANNESBURG ACADEMIC HOSPITAL	Non-coded	Non-coded	Non-coded	Non-coded
		2010		GATEWAY CLINIC (DILOKONG)		DILOKONG LABORATORY	Non-coded	Non-coded	Non-coded	Non-coded
		2010		MOGANYAKA CLINIC		GROBLERSDAL LABORATORY	Non-coded	Non-coded	Non-coded	Non-coded
		2010		CROWN GARDENS CLINIC		CHARLOTTE MAXEKE JOHANNESBURG ACADEMIC HOSPITAL	Non-coded	Non-coded	Non-coded	Non-coded
		2010		QUEEN'S MERCY CLINIC		MTHATHA LABORATORY	Non-coded	Non-coded	Non-coded	Non-coded
		2010		THABA-CHICHA CLINIC		MTHATHA LABORATORY	Non-coded	Non-coded	Non-coded	Non-coded
		2010		TLAKGAMENG CLINIC		HUHUDI LABORATORY	Non-coded	Non-coded	Non-coded	Non-coded
		2010		MAHWELERENG CLINIC NO 1		TSHWANE ACADEMIC LABORATORY	Non-coded	Non-coded	Non-coded	Non-coded
		2010		KGABO HEALTH CENTRE CLINIC		TSHWANE ACADEMIC LABORATORY	Non-coded	Non-coded	Non-coded	Non-coded
		2010		TLAKGAMENG CLINIC		HUHUDI LABORATORY	Non-coded	Non-coded	Non-coded	Non-coded
		2010		MADIBA CLINIC		TSHWANE ACADEMIC LABORATORY	Non-coded	Non-coded	Non-coded	Non-coded
		2010		MADWALENI HOSPITAL		MTHATHA LABORATORY	Non-coded	Non-coded	Non-coded	Non-coded
		2010		MADWALENI HOSPITAL		MTHATHA LABORATORY	Non-coded	Non-coded	Non-coded	Non-coded
		2010		COLERIDGE CLINIC		HUHUDI LABORATORY	Non-coded	Non-coded	Non-coded	Non-coded
		2010		CHROMITE PHC CLINIC		TSHWANE ACADEMIC LABORATORY	Non-coded	Non-coded	Non-coded	Non-coded
		2010		REGOROGILE 1 CLINIC		TSHWANE ACADEMIC LABORATORY	Non-coded	Non-coded	Non-coded	Non-coded
		2010		WHITTLESEA TB CLINIC		DORA NGINZA LABORATORY	Non-coded	Non-coded	Non-coded	Non-coded
		2010		BEKKERSDAL WEST CLINIC		CHARLOTTE MAXEKE JOHANNESBURG ACADEMIC HOSPITAL	Non-coded	Non-coded	Non-coded	Non-coded
		2010		BENFARM CLINIC		PHALABORWA	Non-coded	Non-coded	Non-coded	Non-coded
		2010		KIMBERLEY HOSPITAL		KIMBERLEY LABORATORY	Non-coded	Non-coded	Non-coded	Non-coded
		2010		CAGUBA CLINIC		MTHATHA LABORATORY	Non-coded	Non-coded	Non-coded	Non-coded
		2010		MASHAU CLINIC		TSHWANE ACADEMIC LABORATORY	Non-coded	Non-coded	Non-coded	Non-coded
		2010		HLAMANDANA CLINIC		MTHATHA LABORATORY	Non-coded	Non-coded	Non-coded	Non-coded
		2010		CONNIE VORSTER HOSPITAL		KIMBERLEY LABORATORY	Non-coded	Non-coded	Non-coded	Non-coded
		2010		ITIRELENG CLINIC		CHARLOTTE MAXEKE JOHANNESBURG ACADEMIC HOSPITAL	Non-coded	Non-coded	Non-coded	Non-coded
		2010		BUITE STREET CLINIC		TSHWANE ACADEMIC LABORATORY	Non-coded	Non-coded	Non-coded	Non-coded
		2010		SEMENYA CLINIC		TSHWANE ACADEMIC LABORATORY	Non-coded	Non-coded	Non-coded	Non-coded
		2010		MPUNZANA CLINIC		MTHATHA LABORATORY	Non-coded	Non-coded	Non-coded	Non-coded
	INVALID	2010		THOKOZANI CLINIC	KWAZULU-NATAL	UNKNOWN	MDO	Analytical	Analytical	Invalid
	INDETERMINATE	2010	2	KIMBERLEY HOSPITAL	NORTHERN CAPE	KIMBERLEY LABORATORY	MDO	Analytical	Analytical	Indeterminate
	EQUIVOCAL	2010	362	ROB FERREIRA HOSPITAL	MPUMALANGA	TSHWANE ACADEMIC LABORATORY	MDO	Analytical	Analytical	Indeterminate
	EQUIVOCAL	2010	42	HLOGOTLOU PHC CLINIC	LIMPOPO	TSHWANE ACADEMIC LABORATORY	MDO	Analytical	Analytical	Indeterminate
	INDETERMINATE	2010	25025	MALETSATSE MABASO CLINIC	FREE STATE	UNIVERSITAS ACADEMIC LABORATORY	MDO	Analytical	Analytical	Indeterminate
	NOT RESULTED	2010		STANGER HOSPITAL	KWAZULU-NATAL	UNKNOWN	Non-coded	Non-coded	Non-coded	Non-coded
	NOT RESULTED	2010		EAST BOOM CHC	KWAZULU-NATAL	UNKNOWN	Non-coded	Non-coded	Non-coded	Non-coded
	NOT RESULTED	2010		GLEN EARLE CLINIC	KWAZULU-NATAL	UNKNOWN	Non-coded	Non-coded	Non-coded	Non-coded
	NOT RESULTED	2010		KHANDISA CLINIC	KWAZULU-NATAL	UNKNOWN	Non-coded	Non-coded	Non-coded	Non-coded
	NOT RESULTED	2010		MANDLANZINI CLINIC	KWAZULU-NATAL	UNKNOWN	Non-coded	Non-coded	Non-coded	Non-coded
	NOT RESULTED	2010		NSELENI CHC	KWAZULU-NATAL	UNKNOWN	Non-coded	Non-coded	Non-coded	Non-coded
	NOT RESULTED	2010		FOLWENI CLINIC	KWAZULU-NATAL	UNKNOWN	Non-coded	Non-coded	Non-coded	Non-coded
	NOT RESULTED	2010		SAPPI CLINIC	KWAZULU-NATAL	UNKNOWN	Non-coded	Non-coded	Non-coded	Non-coded
		2010		PHOLA PHC CLINIC		TSHWANE ACADEMIC LABORATORY	Non-coded	Non-coded	Non-coded	Non-coded
		2010		SEBOKENG HOSPITAL		CHARLOTTE MAXEKE JOHANNESBURG ACADEMIC HOSPITAL	Non-coded	Non-coded	Non-coded	Non-coded
		2010		STEVE BIKO ACADEMIC HOSPITAL		TSHWANE ACADEMIC LABORATORY	Non-coded	Non-coded	Non-coded	Non-coded
		2010		ST RITA'S HOSPITAL		TSHWANE ACADEMIC LABORATORY	Non-coded	Non-coded	Non-coded	Non-coded
		2010		JOUBERTON CLINIC		TSHWANE ACADEMIC LABORATORY	Non-coded	Non-coded	Non-coded	Non-coded
		2010		RIETVLEI PHC		MTHATHA LABORATORY	Non-coded	Non-coded	Non-coded	Non-coded
		2010		MAYENZEKE CLINIC		GROOTE SCHUUR LABORATORY	Non-coded	Non-coded	Non-coded	Non-coded
		2010		ST MARGARETS HOSPITAL		MTHATHA LABORATORY	Non-coded	Non-coded	Non-coded	Non-coded
		2010		QINA CLINIC		MTHATHA LABORATORY	Non-coded	Non-coded	Non-coded	Non-coded
		2010		QOLORA-BY-SEA CLINIC		MTHATHA LABORATORY	Non-coded	Non-coded	Non-coded	Non-coded
		2010		PARK STREET CLINIC		TSHWANE ACADEMIC LABORATORY	Non-coded	Non-coded	Non-coded	Non-coded
		2010		PARK STREET CLINIC		TSHWANE ACADEMIC LABORATORY	Non-coded	Non-coded	Non-coded	Non-coded
		2010		PARK STREET CLINIC		TSHWANE ACADEMIC LABORATORY	Non-coded	Non-coded	Non-coded	Non-coded
		2010		SIBASA CLINIC		TSHWANE ACADEMIC LABORATORY	Non-coded	Non-coded	Non-coded	Non-coded
		2010		LAHLANGUBO CLINIC		MTHATHA LABORATORY	Non-coded	Non-coded	Non-coded	Non-coded
		2010		HLUVUKANI CLINIC		TSHWANE ACADEMIC LABORATORY	Non-coded	Non-coded	Non-coded	Non-coded
		2010		DORA NGINZA HOSPITAL		DORA NGINZA LABORATORY	Non-coded	Non-coded	Non-coded	Non-coded
		2010		INT		CHARLOTTE MAXEKE JOHANNESBURG ACADEMIC HOSPITAL	Non-coded	Non-coded	Non-coded	Non-coded
		2010		TWEEFONTEIN D CLINIC		TSHWANE ACADEMIC LABORATORY	Non-coded	Non-coded	Non-coded	Non-coded
		2010		KAMEELPOORTNEK CLINIC		TSHWANE ACADEMIC LABORATORY	Non-coded	Non-coded	Non-coded	Non-coded
		2010		LESEGO CLINIC		CHARLOTTE MAXEKE JOHANNESBURG ACADEMIC HOSPITAL	Non-coded	Non-coded	Non-coded	Non-coded
		2010		CABAVALA CLINIC		MTHATHA LABORATORY	Non-coded	Non-coded	Non-coded	Non-coded
		2010		BONGANI REGIONAL HOSPITAL		WELKOM LABORATORY	Non-coded	Non-coded	Non-coded	Non-coded
		2010		EVANDER HOSPITAL		TSHWANE ACADEMIC LABORATORY	Non-coded	Non-coded	Non-coded	Non-coded
		2010		EVANDER HOSPITAL		TSHWANE ACADEMIC LABORATORY	Non-coded	Non-coded	Non-coded	Non-coded
		2010		TSAKANA PHC CLINIC		MTHATHA LABORATORY	Non-coded	Non-coded	Non-coded	Non-coded
		2010		TOMBO CLINIC		MTHATHA LABORATORY	Non-coded	Non-coded	Non-coded	Non-coded
		2010		STEVE BIKO ACADEMIC HOSPITAL		TSHWANE ACADEMIC LABORATORY	Non-coded	Non-coded	Non-coded	Non-coded
		2010		MADZIKANE KA ZULU MEMORIAL HOS		MTHATHA LABORATORY	Non-coded	Non-coded	Non-coded	Non-coded
		2010		MADZIKANE KA ZULU MEMORIAL HOS		MTHATHA LABORATORY	Non-coded	Non-coded	Non-coded	Non-coded
		2010		ELSIE BALLOT HOSPITAL		TSHWANE ACADEMIC LABORATORY	Non-coded	Non-coded	Non-coded	Non-coded
		2010		BOTLENG EXT 3 CLINIC		TSHWANE ACADEMIC LABORATORY	Non-coded	Non-coded	Non-coded	Non-coded
		2010		MARY THERESA GATEWAY CLINIC		MTHATHA LABORATORY	Non-coded	Non-coded	Non-coded	Non-coded
		2010		HENDRINA MUNICIPAL CLINIC		TSHWANE ACADEMIC LABORATORY	Non-coded	Non-coded	Non-coded	Non-coded
		2010		INT		TSHWANE ACADEMIC LABORATORY	Non-coded	Non-coded	Non-coded	Non-coded
		2010		LANGENI CLINIC		MTHATHA LABORATORY	Non-coded	Non-coded	Non-coded	Non-coded
		2010		LANGENI CLINIC		MTHATHA LABORATORY	Non-coded	Non-coded	Non-coded	Non-coded
		2010		LANGENI CLINIC		MTHATHA LABORATORY	Non-coded	Non-coded	Non-coded	Non-coded
		2010		LANGENI CLINIC		MTHATHA LABORATORY	Non-coded	Non-coded	Non-coded	Non-coded
		2010		KWAGGAFONTEIN C CLINIC		TSHWANE ACADEMIC LABORATORY	Non-coded	Non-coded	Non-coded	Non-coded
		2010		GEORGE MASEBE HOSPITAL		TSHWANE ACADEMIC LABORATORY	Non-coded	Non-coded	Non-coded	Non-coded
		2010		KWA-MHLANGA CLINIC		TSHWANE ACADEMIC LABORATORY	Non-coded	Non-coded	Non-coded	Non-coded
		2010		ZITULELE HOSPITAL		MTHATHA LABORATORY	Non-coded	Non-coded	Non-coded	Non-coded
		2010		WINTERVELD CLINIC (DUBE)		TSHWANE ACADEMIC LABORATORY	Non-coded	Non-coded	Non-coded	Non-coded
		2010		PHOKWANE MUNICIPAL CLINIC		KIMBERLEY LABORATORY	Non-coded	Non-coded	Non-coded	Non-coded
		2010		JABULANE DUMANE CHC		CHARLOTTE MAXEKE JOHANNESBURG ACADEMIC HOSPITAL	Non-coded	Non-coded	Non-coded	Non-coded
		2010		FRERE HOSPITAL		DORA NGINZA LABORATORY	Non-coded	Non-coded	Non-coded	Non-coded
		2010		BOSCHFONTEIN CLINIC		SHONGWE LABORATORY	Non-coded	Non-coded	Non-coded	Non-coded
		2010		BA-LEEMA CLINIC		TSHWANE ACADEMIC LABORATORY	Non-coded	Non-coded	Non-coded	Non-coded
		2010		GEORGE MASEBE HOSPITAL		TSHWANE ACADEMIC LABORATORY	Non-coded	Non-coded	Non-coded	Non-coded
		2010		FAR EAST RAND HOSPITAL		CHARLOTTE MAXEKE JOHANNESBURG ACADEMIC HOSPITAL	Non-coded	Non-coded	Non-coded	Non-coded
		2010		PILANI CLINIC		MTHATHA LABORATORY	Non-coded	Non-coded	Non-coded	Non-coded
		2010		BLOCK C CLINIC		TSHWANE ACADEMIC LABORATORY	Non-coded	Non-coded	Non-coded	Non-coded
		2010		GROBLERSDAL HOSPITAL		TSHWANE ACADEMIC LABORATORY	Non-coded	Non-coded	Non-coded	Non-coded
		2010		TSHIRELA PHC CLINIC		UNIVERSITAS ACADEMIC LABORATORY	Non-coded	Non-coded	Non-coded	Non-coded
		2010		PHUTHADITJHABA PHC CLINIC		UNIVERSITAS ACADEMIC LABORATORY	Non-coded	Non-coded	Non-coded	Non-coded
		2010		TEMBISA HOSPITAL		TEMBISA LABORATORY	Non-coded	Non-coded	Non-coded	Non-coded
		2010		LAUDIUM CLINIC		TSHWANE ACADEMIC LABORATORY	Non-coded	Non-coded	Non-coded	Non-coded
		2010		EDENVALE HOSPITAL		EDENVALE LABORATORY	Non-coded	Non-coded	Non-coded	Non-coded
		2010		EVATON MUNICIPAL CLINIC		CHARLOTTE MAXEKE JOHANNESBURG ACADEMIC HOSPITAL	Non-coded	Non-coded	Non-coded	Non-coded
		2010		EVATON MUNICIPAL CLINIC		CHARLOTTE MAXEKE JOHANNESBURG ACADEMIC HOSPITAL	Non-coded	Non-coded	Non-coded	Non-coded
		2010		STEVE BIKO ACADEMIC HOSPITAL		TSHWANE ACADEMIC LABORATORY	Non-coded	Non-coded	Non-coded	Non-coded
		2010		FENE CLINIC		TSHWANE ACADEMIC LABORATORY	Non-coded	Non-coded	Non-coded	Non-coded
		2010		EVATON MUNICIPAL CLINIC		CHARLOTTE MAXEKE JOHANNESBURG ACADEMIC HOSPITAL	Non-coded	Non-coded	Non-coded	Non-coded
	THE REACTION YIELDED NO RESULT	2010	166	RUSTENBURG GATEWAY CLINIC	NORTH WEST	CHARLOTTE MAXEKE JOHANNESBURG ACADEMIC HOSPITAL	MDO	Analytical	Analytical	Invalid
		2010		WITBANK HOSPITAL		TSHWANE ACADEMIC LABORATORY	Non-coded	Non-coded	Non-coded	Non-coded
		2010		PARK STREET CLINIC		TSHWANE ACADEMIC LABORATORY	Non-coded	Non-coded	Non-coded	Non-coded
		2010		KABOKWENI HEALTH CENTRE		THEMBA LABORATORY	Non-coded	Non-coded	Non-coded	Non-coded
		2010		GUTSHWA CLINIC		THEMBA LABORATORY	Non-coded	Non-coded	Non-coded	Non-coded
		2010		MAKOKO CLINIC		THEMBA LABORATORY	Non-coded	Non-coded	Non-coded	Non-coded
		2010		PHOLA PARK CLINIC		CHARLOTTE MAXEKE JOHANNESBURG ACADEMIC HOSPITAL	Non-coded	Non-coded	Non-coded	Non-coded
		2010		PHOLA PARK CLINIC		NATALSPRUIT LABORATORY	Non-coded	Non-coded	Non-coded	Non-coded
		2010		CHARLOTTE MAXEKE HOSPITAL		CHARLOTTE MAXEKE JOHANNESBURG ACADEMIC HOSPITAL	Non-coded	Non-coded	Non-coded	Non-coded
		2010		SEMENYA CLINIC		TSHWANE ACADEMIC LABORATORY	Non-coded	Non-coded	Non-coded	Non-coded
		2010		MAKULEKE CLINIC		TSHWANE ACADEMIC LABORATORY	Non-coded	Non-coded	Non-coded	Non-coded
		2010		MOLOTO CLINIC		TSHWANE ACADEMIC LABORATORY	Non-coded	Non-coded	Non-coded	Non-coded
		2010		FENE CLINIC		TSHWANE ACADEMIC LABORATORY	Non-coded	Non-coded	Non-coded	Non-coded
		2010		BELA-BELA HOSPITAL		TSHWANE ACADEMIC LABORATORY	Non-coded	Non-coded	Non-coded	Non-coded
		2010		BELA-BELA CLINIC		TSHWANE ACADEMIC LABORATORY	Non-coded	Non-coded	Non-coded	Non-coded
	INDETERMINATE	2010	52	PELONOMI HOSPITAL	FREE STATE	UNIVERSITAS ACADEMIC LABORATORY	MDO	Analytical	Analytical	Indeterminate
	INDETERMINATE	2010	251	PELONOMI HOSPITAL	FREE STATE	UNIVERSITAS ACADEMIC LABORATORY	MDO	Analytical	Analytical	Indeterminate
		2010		INT		TSHWANE ACADEMIC LABORATORY	Non-coded	Non-coded	Non-coded	Non-coded
		2010		ANDRIES RADITSELA CLINIC		CHARLOTTE MAXEKE JOHANNESBURG ACADEMIC HOSPITAL	Non-coded	Non-coded	Non-coded	Non-coded
		2010		CHARLOTTE MAXEKE HOSPITAL		CHARLOTTE MAXEKE JOHANNESBURG ACADEMIC HOSPITAL	Non-coded	Non-coded	Non-coded	Non-coded
		2010		RED CROSS CHILDRENS HOSPITAL		RED CROSS CHILDREN'S HOSPITAL	Non-coded	Non-coded	Non-coded	Non-coded
		2010		EVANDER HOSPITAL		TSHWANE ACADEMIC LABORATORY	Non-coded	Non-coded	Non-coded	Non-coded
		2010		RAHIMA MOOSA HOSPITAL		CHARLOTTE MAXEKE JOHANNESBURG ACADEMIC HOSPITAL	Non-coded	Non-coded	Non-coded	Non-coded
	INDETERMINATE	2010	42	IKHWEZI CDC WC IKW	WESTERN CAPE	TYGERBERG LABORATORY	MDO	Analytical	Analytical	Indeterminate
	INDETERMINATE	2010		REDHILL CLINIC	KWAZULU-NATAL	UNKNOWN	MDO	Analytical	Analytical	Indeterminate
	THE REACTION YIELDED NO RESULT	2010	80	TMI CLINIC	GAUTENG	CHARLOTTE MAXEKE JOHANNESBURG ACADEMIC HOSPITAL	MDO	Analytical	Analytical	Invalid
	INVALID	2010		ADDINGTON HOSPITAL	KWAZULU-NATAL	UNKNOWN	MDO	Analytical	Analytical	Invalid
	INVALID	2010		ADDINGTON HOSPITAL	KWAZULU-NATAL	UNKNOWN	MDO	Analytical	Analytical	Invalid
	INVALID	2010		BESTERS CLINIC	KWAZULU-NATAL	UNKNOWN	MDO	Analytical	Analytical	Invalid
	INVALID	2010		BESTERS CLINIC	KWAZULU-NATAL	UNKNOWN	MDO	Analytical	Analytical	Invalid
	INVALID	2010		OAKFORD CLINIC	KWAZULU-NATAL	UNKNOWN	MDO	Analytical	Analytical	Invalid
	INDETERMINATE	2010	62	VILLIERSDORP CLINIC WC VDP	WESTERN CAPE	TYGERBERG LABORATORY	MDO	Analytical	Analytical	Indeterminate
	INDETERMINATE	2010	12	MANAPO HOSPITAL	FREE STATE	UNIVERSITAS ACADEMIC LABORATORY	MDO	Analytical	Analytical	Indeterminate
	INVALID	2010	548	LEHURUTSHE HOSPITAL	NORTH WEST	DR GEORGE MUKHARI LABORATORY	MDO	Analytical	Analytical	Invalid
	THE REACTION YIELDED NO RESULT	2010	44	KHUMALO CLINIC	GAUTENG	CHARLOTTE MAXEKE JOHANNESBURG ACADEMIC HOSPITAL	MDO	Analytical	Analytical	Invalid
	NOT RESULTED	2010		RK KHAN HOSPITAL	KWAZULU-NATAL	UNKNOWN	Non-coded	Non-coded	Non-coded	Non-coded
	NOT RESULTED	2010		RK KHAN HOSPITAL	KWAZULU-NATAL	UNKNOWN	Non-coded	Non-coded	Non-coded	Non-coded
	NO CODED RESULT	2010	41	RAHIMA MOOSA HOSPITAL	GAUTENG	CHARLOTTE MAXEKE JOHANNESBURG ACADEMIC HOSPITAL	Non-coded	Non-coded	Non-coded	Non-coded
	NOT RESULTED	2010		CLAIRWOOD HOSPITAL	KWAZULU-NATAL	UNKNOWN	Non-coded	Non-coded	Non-coded	Non-coded
		2010		TSHINO CLINIC		TSHWANE ACADEMIC LABORATORY	Non-coded	Non-coded	Non-coded	Non-coded
		2010		ROB FERREIRA HOSPITAL		TSHWANE ACADEMIC LABORATORY	Non-coded	Non-coded	Non-coded	Non-coded
		2010		MAHALE CLINIC		TSHWANE ACADEMIC LABORATORY	Non-coded	Non-coded	Non-coded	Non-coded
		2010		NYLSTROOM TRANS COUNCIL CLINIC		TSHWANE ACADEMIC LABORATORY	Non-coded	Non-coded	Non-coded	Non-coded
		2010		PHAAHLA CLINIC		TSHWANE ACADEMIC LABORATORY	Non-coded	Non-coded	Non-coded	Non-coded
		2010		VUVHA CLINIC		TSHWANE ACADEMIC LABORATORY	Non-coded	Non-coded	Non-coded	Non-coded
		2010		RAHIMA MOOSA HOSPITAL		CHARLOTTE MAXEKE JOHANNESBURG ACADEMIC HOSPITAL	Non-coded	Non-coded	Non-coded	Non-coded
		2010		WF KNOBEL HOSPITAL		TSHWANE ACADEMIC LABORATORY	Non-coded	Non-coded	Non-coded	Non-coded
		2010		PIETERSBURG HOSPITAL		TSHWANE ACADEMIC LABORATORY	Non-coded	Non-coded	Non-coded	Non-coded
		2010		MAMOTSHWA CLINIC		TSHWANE ACADEMIC LABORATORY	Non-coded	Non-coded	Non-coded	Non-coded
		2010		EVANDER HOSPITAL		TSHWANE ACADEMIC LABORATORY	Non-coded	Non-coded	Non-coded	Non-coded
		2010		EVANDER HOSPITAL		TSHWANE ACADEMIC LABORATORY	Non-coded	Non-coded	Non-coded	Non-coded
		2010		QASA CLINIC		HOLY CROSS LABORATORY	Non-coded	Non-coded	Non-coded	Non-coded
		2010		VRYBURG HOSPITAL		KIMBERLEY LABORATORY	Non-coded	Non-coded	Non-coded	Non-coded
		2010		CHRIS HANI BARAGWANATH HOSP		CHRIS HANI BARAGWANATH LABORATORY	Non-coded	Non-coded	Non-coded	Non-coded
		2010		MOGANYAKA CLINIC		GROBLERSDAL LABORATORY	Non-coded	Non-coded	Non-coded	Non-coded
		2010		WILLIAM EADY HEALTH CENTRE		TSHWANE ACADEMIC LABORATORY	Non-coded	Non-coded	Non-coded	Non-coded
		2010		THEMBA HOSPITAL		THEMBA LABORATORY	Non-coded	Non-coded	Non-coded	Non-coded
		2010		THEMBA HOSPITAL		THEMBA LABORATORY	Non-coded	Non-coded	Non-coded	Non-coded
		2010		KALAFONG HOSPITAL		TSHWANE ACADEMIC LABORATORY	Non-coded	Non-coded	Non-coded	Non-coded
		2010		MFUNDAMBINI CLINIC		HOLY CROSS LABORATORY	Non-coded	Non-coded	Non-coded	Non-coded
		2010		CARLOTA CLINIC		TSHWANE ACADEMIC LABORATORY	Non-coded	Non-coded	Non-coded	Non-coded
		2010		MOFUMAHADI MANAPO MOPELI HOSPL		UNIVERSITAS ACADEMIC LABORATORY	Non-coded	Non-coded	Non-coded	Non-coded
		2010		MAGWA CLINIC		MTHATHA LABORATORY	Non-coded	Non-coded	Non-coded	Non-coded
		2010		MADIMBO CLINIC		TSHWANE ACADEMIC LABORATORY	Non-coded	Non-coded	Non-coded	Non-coded
		2010		MFUNDAMBINI CLINIC		HOLY CROSS LABORATORY	Non-coded	Non-coded	Non-coded	Non-coded
		2010		M'AFRICA PHC CLINIC		TSHWANE ACADEMIC LABORATORY	Non-coded	Non-coded	Non-coded	Non-coded
		2010		GOEDGEVONDEN CLINIC		TSHWANE ACADEMIC LABORATORY	Non-coded	Non-coded	Non-coded	Non-coded
		2010		TEMBISA HOSPITAL		CHARLOTTE MAXEKE JOHANNESBURG ACADEMIC HOSPITAL	Non-coded	Non-coded	Non-coded	Non-coded
		2010		KHOTSONG CLINIC		UNIVERSITAS ACADEMIC LABORATORY	Non-coded	Non-coded	Non-coded	Non-coded
		2010		T BEQUEST PHC CLINIC		MTHATHA LABORATORY	Non-coded	Non-coded	Non-coded	Non-coded
		2010		T BEQUEST PHC CLINIC		MTHATHA LABORATORY	Non-coded	Non-coded	Non-coded	Non-coded
		2010		N'DULI PHC CLINIC		TYGERBERG LABORATORY	Non-coded	Non-coded	Non-coded	Non-coded
		2010		CHRISTIANA HOSPITAL		KIMBERLEY LABORATORY	Non-coded	Non-coded	Non-coded	Non-coded
		2010		NATALSPRUIT HOSPITAL		CHARLOTTE MAXEKE JOHANNESBURG ACADEMIC HOSPITAL	Non-coded	Non-coded	Non-coded	Non-coded
		2010		TEMBISA HOSPITAL		TEMBISA LABORATORY	Non-coded	Non-coded	Non-coded	Non-coded
		2010		CHARLOTTE MAXEKE HOSPITAL		CHARLOTTE MAXEKE JOHANNESBURG ACADEMIC HOSPITAL	Non-coded	Non-coded	Non-coded	Non-coded
		2010		SEBOKENG HOSPITAL		CHARLOTTE MAXEKE JOHANNESBURG ACADEMIC HOSPITAL	Non-coded	Non-coded	Non-coded	Non-coded
	INVALID	2010		BERGVILLE CLINIC	KWAZULU-NATAL	UNKNOWN	MDO	Analytical	Analytical	Invalid
	INVALID	2010		BERGVILLE CLINIC	KWAZULU-NATAL	UNKNOWN	MDO	Analytical	Analytical	Invalid
	INVALID	2010		BERGVILLE CLINIC	KWAZULU-NATAL	UNKNOWN	MDO	Analytical	Analytical	Invalid
	INVALID	2010		BERGVILLE CLINIC	KWAZULU-NATAL	UNKNOWN	MDO	Analytical	Analytical	Invalid
	INVALID	2010		BERGVILLE CLINIC	KWAZULU-NATAL	UNKNOWN	MDO	Analytical	Analytical	Invalid
	INVALID	2010		BERGVILLE CLINIC	KWAZULU-NATAL	UNKNOWN	MDO	Analytical	Analytical	Invalid
	INVALID	2010		BERGVILLE CLINIC	KWAZULU-NATAL	UNKNOWN	MDO	Analytical	Analytical	Invalid
	INVALID	2010		BERGVILLE CLINIC	KWAZULU-NATAL	UNKNOWN	MDO	Analytical	Analytical	Invalid
	INVALID	2010		BERGVILLE CLINIC	KWAZULU-NATAL	UNKNOWN	MDO	Analytical	Analytical	Invalid
	INVALID	2010		BERGVILLE CLINIC	KWAZULU-NATAL	UNKNOWN	MDO	Analytical	Analytical	Invalid
	INVALID	2010		BERGVILLE CLINIC	KWAZULU-NATAL	UNKNOWN	MDO	Analytical	Analytical	Invalid
	INVALID	2010		BERGVILLE CLINIC	KWAZULU-NATAL	UNKNOWN	MDO	Analytical	Analytical	Invalid
	INVALID	2010		BERGVILLE CLINIC	KWAZULU-NATAL	UNKNOWN	MDO	Analytical	Analytical	Invalid
	THE REACTION YIELDED NO RESULT	2010	44	TEMBISA HOSPITAL	GAUTENG	CHARLOTTE MAXEKE JOHANNESBURG ACADEMIC HOSPITAL	MDO	Analytical	Analytical	Invalid
	EQUIVOCAL	2010	46	MBONISWENI CLINIC	MPUMALANGA	TSHWANE ACADEMIC LABORATORY	MDO	Analytical	Analytical	Indeterminate
	INDETERMINATE	2010	42	JJ DU PRE LE ROUX CLINIC WC JDP	WESTERN CAPE	TYGERBERG LABORATORY	MDO	Analytical	Analytical	Indeterminate
	INDETERMINATE	2010	287	PAARL HOSPITAL WC PAH	WESTERN CAPE	TYGERBERG LABORATORY	MDO	Analytical	Analytical	Indeterminate
	INDETERMINATE	2010	1829	UNIVERSITAS HOSPITAL	FREE STATE	UNIVERSITAS ACADEMIC LABORATORY	MDO	Analytical	Analytical	Indeterminate
	THE REACTION YIELDED NO RESULT	2010	45	GOBA CLINIC	GAUTENG	CHARLOTTE MAXEKE JOHANNESBURG ACADEMIC HOSPITAL	MDO	Analytical	Analytical	Invalid
	NO CODED RESULT	2010	7642	DIBENG CLINIC	NORTHERN CAPE	KIMBERLEY LABORATORY	Non-coded	Non-coded	Non-coded	Non-coded
	NOT RESULTED	2010		DANGANYA CLINIC	KWAZULU-NATAL	UNKNOWN	Non-coded	Non-coded	Non-coded	Non-coded
	NOT AVAILABLE	2010	2188	EFATA CLINIC	EASTERN CAPE	MTHATHA LABORATORY	Non-coded	Non-coded	Non-coded	Non-coded
	NOT AVAILABLE	2010	209	ISILIMELA HOSPITAL	EASTERN CAPE	MTHATHA LABORATORY	Non-coded	Non-coded	Non-coded	Non-coded
		2010		DANIELSKUIL COMMUNITY HEALTH		KIMBERLEY LABORATORY	Non-coded	Non-coded	Non-coded	Non-coded
		2010		TAMBO MEMORIAL HOSPITAL		CHARLOTTE MAXEKE JOHANNESBURG ACADEMIC HOSPITAL	Non-coded	Non-coded	Non-coded	Non-coded
		2010		HARRISMITH CLINIC (TSHIAME)		UNIVERSITAS ACADEMIC LABORATORY	Non-coded	Non-coded	Non-coded	Non-coded
		2010		HARRISMITH CLINIC (TSHIAME)		UNIVERSITAS ACADEMIC LABORATORY	Non-coded	Non-coded	Non-coded	Non-coded
		2010		SONTO THOBELA CLINIC		CHARLOTTE MAXEKE JOHANNESBURG ACADEMIC HOSPITAL	Non-coded	Non-coded	Non-coded	Non-coded
		2010		RATANDA EXT 23 CLINIC		FAR EAST RAND LABORATORY	Non-coded	Non-coded	Non-coded	Non-coded
		2010		NTHABISENG PHC CLINIC		UNIVERSITAS ACADEMIC LABORATORY	Non-coded	Non-coded	Non-coded	Non-coded
		2010		NTAFUFU CLINIC		MTHATHA LABORATORY	Non-coded	Non-coded	Non-coded	Non-coded
		2010		ZONE II CLINIC		TSHWANE ACADEMIC LABORATORY	Non-coded	Non-coded	Non-coded	Non-coded
		2010		FENE CLINIC		TSHWANE ACADEMIC LABORATORY	Non-coded	Non-coded	Non-coded	Non-coded
		2010		ROB FERREIRA HOSPITAL		TSHWANE ACADEMIC LABORATORY	Non-coded	Non-coded	Non-coded	Non-coded
		2010		ELANDSFONTEIN MOBILE CLINIC		TSHWANE ACADEMIC LABORATORY	Non-coded	Non-coded	Non-coded	Non-coded
		2010		EERSTERUS CLINIC-C		MAMELODI LABORATORY	Non-coded	Non-coded	Non-coded	Non-coded
		2010		DILO CLINIC		TSHWANE ACADEMIC LABORATORY	Non-coded	Non-coded	Non-coded	Non-coded
		2010		ZITULELE HOSPITAL		MTHATHA LABORATORY	Non-coded	Non-coded	Non-coded	Non-coded
		2010		NAAS PHC CLINIC		TSHWANE ACADEMIC LABORATORY	Non-coded	Non-coded	Non-coded	Non-coded
		2010		INT		TSHWANE ACADEMIC LABORATORY	Non-coded	Non-coded	Non-coded	Non-coded
		2010		EFATA CLINIC		MTHATHA LABORATORY	Non-coded	Non-coded	Non-coded	Non-coded
		2010		DORA NGINZA HOSPITAL		DORA NGINZA LABORATORY	Non-coded	Non-coded	Non-coded	Non-coded
		2010		HOPE COMMUNITY HEALTH		UNIVERSITAS ACADEMIC LABORATORY	Non-coded	Non-coded	Non-coded	Non-coded
		2010		FRERE HOSPITAL		EAST LONDON LABORATORY	Non-coded	Non-coded	Non-coded	Non-coded
		2010		FERNIE I CLINIC		TSHWANE ACADEMIC LABORATORY	Non-coded	Non-coded	Non-coded	Non-coded
		2010		REGOROGILE 2 CLINIC		TSHWANE ACADEMIC LABORATORY	Non-coded	Non-coded	Non-coded	Non-coded
		2010		KWAZAKHELE DAY HOSPITAL		DORA NGINZA LABORATORY	Non-coded	Non-coded	Non-coded	Non-coded
		2010		VOLKSRUST PHC CLINIC		TSHWANE ACADEMIC LABORATORY	Non-coded	Non-coded	Non-coded	Non-coded
		2010		KABOKWENI HEALTH CENTRE		THEMBA LABORATORY	Non-coded	Non-coded	Non-coded	Non-coded
		2010		THEMBA HOSPITAL		THEMBA LABORATORY	Non-coded	Non-coded	Non-coded	Non-coded
		2010		THEMBA HOSPITAL		THEMBA LABORATORY	Non-coded	Non-coded	Non-coded	Non-coded
		2010		THEMBA HOSPITAL		THEMBA LABORATORY	Non-coded	Non-coded	Non-coded	Non-coded
		2010		KHUMBULA CLINIC		THEMBA LABORATORY	Non-coded	Non-coded	Non-coded	Non-coded
		2010		MOGANYAKA CLINIC		GROBLERSDAL LABORATORY	Non-coded	Non-coded	Non-coded	Non-coded
		2010		TZANEEN PHC CLINIC		TSHWANE ACADEMIC LABORATORY	Non-coded	Non-coded	Non-coded	Non-coded
		2010		TZANEEN PHC CLINIC		TSHWANE ACADEMIC LABORATORY	Non-coded	Non-coded	Non-coded	Non-coded
		2010		RED CROSS CHILDRENS HOSPITAL		RED CROSS CHILDREN'S HOSPITAL	Non-coded	Non-coded	Non-coded	Non-coded
		2010		LEBOWAKGOMO HOSPITAL		TSHWANE ACADEMIC LABORATORY	Non-coded	Non-coded	Non-coded	Non-coded
		2010		MARY THERESA GATEWAY CLINIC		MTHATHA LABORATORY	Non-coded	Non-coded	Non-coded	Non-coded
		2010		KLIPPLAATDRIFT CLINIC		TSHWANE ACADEMIC LABORATORY	Non-coded	Non-coded	Non-coded	Non-coded
		2010		VAALWATER CLINIC		TSHWANE ACADEMIC LABORATORY	Non-coded	Non-coded	Non-coded	Non-coded
		2010		KLIPPLAATDRIFT CLINIC		TSHWANE ACADEMIC LABORATORY	Non-coded	Non-coded	Non-coded	Non-coded
		2010		ALL SAINTS GATEWAY CLINIC		MTHATHA LABORATORY	Non-coded	Non-coded	Non-coded	Non-coded
		2010		T BEQUEST PHC CLINIC		MTHATHA LABORATORY	Non-coded	Non-coded	Non-coded	Non-coded
		2010		SINETHEMBA CLINIC		CHRIS HANI BARAGWANATH LABORATORY	Non-coded	Non-coded	Non-coded	Non-coded
		2010		BOKLENI CLINIC		MTHATHA LABORATORY	Non-coded	Non-coded	Non-coded	Non-coded
		2010		MALANGENI CLINIC		MTHATHA LABORATORY	Non-coded	Non-coded	Non-coded	Non-coded
		2010		MAFANE CLINIC		UNIVERSITAS ACADEMIC LABORATORY	Non-coded	Non-coded	Non-coded	Non-coded
		2010		WITBANK HOSPITAL		TSHWANE ACADEMIC LABORATORY	Non-coded	Non-coded	Non-coded	Non-coded
		2010		PIET RETIEF MOBILE CLINICS		TSHWANE ACADEMIC LABORATORY	Non-coded	Non-coded	Non-coded	Non-coded
		2010		MANTUSINI CLINIC		MTHATHA LABORATORY	Non-coded	Non-coded	Non-coded	Non-coded
		2010		RIETVLEI PHC		MTHATHA LABORATORY	Non-coded	Non-coded	Non-coded	Non-coded
		2010		CANZIBE GATEWAY CLINIC		MTHATHA LABORATORY	Non-coded	Non-coded	Non-coded	Non-coded
		2010		PIETERSBURG HOSPITAL		POLOKWANE LABORATORY	Non-coded	Non-coded	Non-coded	Non-coded
		2010		RETHABILE HEALTH CENTRE (PHC)		POLOKWANE LABORATORY	Non-coded	Non-coded	Non-coded	Non-coded
		2010		MARAPYANE CHC CLINIC		TSHWANE ACADEMIC LABORATORY	Non-coded	Non-coded	Non-coded	Non-coded
		2010		NCEMBU CLINIC		MTHATHA LABORATORY	Non-coded	Non-coded	Non-coded	Non-coded
		2010		MZOMGWANA CLINIC		MTHATHA LABORATORY	Non-coded	Non-coded	Non-coded	Non-coded
	INSUFFICIENT.	2010	109	GENEVA CLINIC	FREE STATE	UNIVERSITAS ACADEMIC LABORATORY	MDO	Pre-Analytical	HCW	Insufficient
	INSUFFICIENT.	2010	68	SAAIPLAAS CLINIC	FREE STATE	UNIVERSITAS ACADEMIC LABORATORY	MDO	Pre-Analytical	HCW	Insufficient
	INVALID	2010		EAST BOOM CHC	KWAZULU-NATAL	UNKNOWN	MDO	Analytical	Analytical	Invalid
	INVALID	2010		ESIYEMBENI CLINIC	KWAZULU-NATAL	UNKNOWN	MDO	Analytical	Analytical	Invalid
	INVALID	2010		MTHIMUDE CLINIC	KWAZULU-NATAL	UNKNOWN	MDO	Analytical	Analytical	Invalid
	INVALID	2010		MURCHISON HOSPITAL	KWAZULU-NATAL	UNKNOWN	MDO	Analytical	Analytical	Invalid
	INVALID	2010		STANGER HOSPITAL	KWAZULU-NATAL	UNKNOWN	MDO	Analytical	Analytical	Invalid
	INVALID	2010		CHIBINI CLINIC	KWAZULU-NATAL	UNKNOWN	MDO	Analytical	Analytical	Invalid
	INVALID	2010	16	DR GEORGE MUKHARI HOSPITAL	GAUTENG	DR GEORGE MUKHARI LABORATORY	MDO	Analytical	Analytical	Invalid
	INVALID	2010		EDENDALE HOSPITAL	KWAZULU-NATAL	UNKNOWN	MDO	Analytical	Analytical	Invalid
	INVALID	2010		INANDA C CHC	KWAZULU-NATAL	UNKNOWN	MDO	Analytical	Analytical	Invalid
	INVALID	2010		KLOOF CLINIC	KWAZULU-NATAL	UNKNOWN	MDO	Analytical	Analytical	Invalid
	INVALID	2010		LADYSMITH HOSPITAL	KWAZULU-NATAL	UNKNOWN	MDO	Analytical	Analytical	Invalid
	INVALID	2010		LADYSMITH HOSPITAL	KWAZULU-NATAL	UNKNOWN	MDO	Analytical	Analytical	Invalid
	INVALID	2010		MBAZWANA CLINIC	KWAZULU-NATAL	UNKNOWN	MDO	Analytical	Analytical	Invalid
	INVALID	2010		MZAMO CLINIC	KWAZULU-NATAL	UNKNOWN	MDO	Analytical	Analytical	Invalid
	INVALID	2010		MZAMO CLINIC	KWAZULU-NATAL	UNKNOWN	MDO	Analytical	Analytical	Invalid
	INVALID	2010		MZAMO CLINIC	KWAZULU-NATAL	UNKNOWN	MDO	Analytical	Analytical	Invalid
	INVALID	2010		NTONDWENI CLINIC	KWAZULU-NATAL	UNKNOWN	MDO	Analytical	Analytical	Invalid
	INVALID	2010		PORT SHEPSTONE CLINIC	KWAZULU-NATAL	UNKNOWN	MDO	Analytical	Analytical	Invalid
	INVALID	2010		PRINCE MSHIYENI HOSPITAL	KWAZULU-NATAL	UNKNOWN	MDO	Analytical	Analytical	Invalid
	INVALID	2010		SONDELANI CLINIC	KWAZULU-NATAL	UNKNOWN	MDO	Analytical	Analytical	Invalid
	INVALID	2010		ST MARY'S HOSPITAL	KWAZULU-NATAL	UNKNOWN	MDO	Analytical	Analytical	Invalid
	INVALID	2010		TOWNSHIP CENTRE [CHATSWORTH]	KWAZULU-NATAL	UNKNOWN	MDO	Analytical	Analytical	Invalid
	INVALID	2010		TOWNSHIP CENTRE [CHATSWORTH]	KWAZULU-NATAL	UNKNOWN	MDO	Analytical	Analytical	Invalid
	INVALID	2010		TSHONGWE CLINIC	KWAZULU-NATAL	UNKNOWN	MDO	Analytical	Analytical	Invalid
	INVALID	2010		UNKNOWN	UNKNOWN	UNKNOWN	MDO	Analytical	Analytical	Invalid
	INDETERMINATE	2010	28	PELONOMI HOSPITAL	FREE STATE	UNIVERSITAS ACADEMIC LABORATORY	MDO	Analytical	Analytical	Indeterminate
	INDETERMINATE	2010	86	NKQUBELA CLINIC WC NQB	WESTERN CAPE	TYGERBERG LABORATORY	MDO	Analytical	Analytical	Indeterminate
	EQUIVOCAL	2010	64	JULESBURG HEALTH CENTRE	LIMPOPO	TSHWANE ACADEMIC LABORATORY	MDO	Analytical	Analytical	Indeterminate
	NOT AVAILABLE	2010	55	JOY CLINIC	GAUTENG	CHARLOTTE MAXEKE JOHANNESBURG ACADEMIC HOSPITAL	Non-coded	Non-coded	Non-coded	Non-coded
	NOT RESULTED	2010		GREYTOWN HOSPITAL	KWAZULU-NATAL	UNKNOWN	Non-coded	Non-coded	Non-coded	Non-coded
	NOT RESULTED	2010		TOWNSHIP CENTRE [CHATSWORTH]	KWAZULU-NATAL	UNKNOWN	Non-coded	Non-coded	Non-coded	Non-coded
	NO CODED RESULT	2010	149	JOB SHIMANKANE TABANE HOSPITAL	NORTH WEST	CHARLOTTE MAXEKE JOHANNESBURG ACADEMIC HOSPITAL	Non-coded	Non-coded	Non-coded	Non-coded
	NOT AVAILABLE	2010	166	GREENVILLE GATEWAY CLINIC	EASTERN CAPE	MTHATHA LABORATORY	Non-coded	Non-coded	Non-coded	Non-coded
	NOT AVAILABLE	2010	298	HLAMANDANA CLINIC	EASTERN CAPE	MTHATHA LABORATORY	Non-coded	Non-coded	Non-coded	Non-coded
	NOT AVAILABLE	2010	253	ISIKELO CLINIC	EASTERN CAPE	MTHATHA LABORATORY	Non-coded	Non-coded	Non-coded	Non-coded
	NOT AVAILABLE	2010	32	ISIKELO CLINIC	EASTERN CAPE	MTHATHA LABORATORY	Non-coded	Non-coded	Non-coded	Non-coded
	NOT AVAILABLE	2010	44	TSAWANA CLINIC	EASTERN CAPE	MTHATHA LABORATORY	Non-coded	Non-coded	Non-coded	Non-coded
	NOT AVAILABLE	2010	923	CAGUBA CLINIC	EASTERN CAPE	MTHATHA LABORATORY	Non-coded	Non-coded	Non-coded	Non-coded
	NOT AVAILABLE	2010	44	WILLOWVALE HEALTH CENTRE	EASTERN CAPE	MTHATHA LABORATORY	Non-coded	Non-coded	Non-coded	Non-coded
		2010		KOFFIEFONTEIN MUNICIPAL CLINIC		UNIVERSITAS ACADEMIC LABORATORY	Non-coded	Non-coded	Non-coded	Non-coded
		2010		KALAFONG HOSPITAL		KALAFONG LABORATORY	Non-coded	Non-coded	Non-coded	Non-coded
		2010		OSIZWENI CLINIC		SEBOKENG LABORATORY	Non-coded	Non-coded	Non-coded	Non-coded
		2010		OSIZWENI CLINIC		SEBOKENG LABORATORY	Non-coded	Non-coded	Non-coded	Non-coded
		2010		WONDERFONTEIN CLINIC		TSHWANE ACADEMIC LABORATORY	Non-coded	Non-coded	Non-coded	Non-coded
		2010		MHLUZI CLINIC		TSHWANE ACADEMIC LABORATORY	Non-coded	Non-coded	Non-coded	Non-coded
		2010		MVENYANE CLINIC		MTHATHA LABORATORY	Non-coded	Non-coded	Non-coded	Non-coded
		2010		MALUTI COMMUNITY HEALTH CENTRE		MTHATHA LABORATORY	Non-coded	Non-coded	Non-coded	Non-coded
		2010		EERSTERUS CLINIC-C		MAMELODI LABORATORY	Non-coded	Non-coded	Non-coded	Non-coded
		2010		NTAFUFU CLINIC		MTHATHA LABORATORY	Non-coded	Non-coded	Non-coded	Non-coded
		2010		KANANA CLINIC		TSHWANE ACADEMIC LABORATORY	Non-coded	Non-coded	Non-coded	Non-coded
		2010		ILINGE CLINIC		DORA NGINZA LABORATORY	Non-coded	Non-coded	Non-coded	Non-coded
		2010		CECILIA MAKIWANE HOSPITAL		DORA NGINZA LABORATORY	Non-coded	Non-coded	Non-coded	Non-coded
		2010		TSOLO CLINIC		MTHATHA LABORATORY	Non-coded	Non-coded	Non-coded	Non-coded
		2010		KWANOMZANO CLINIC		DORA NGINZA LABORATORY	Non-coded	Non-coded	Non-coded	Non-coded
		2010		RETHABISENG PHC CLINIC		TSHWANE ACADEMIC LABORATORY	Non-coded	Non-coded	Non-coded	Non-coded
		2010		HAZYVIEW FIXED CLINIC		TSHWANE ACADEMIC LABORATORY	Non-coded	Non-coded	Non-coded	Non-coded
		2010		KRUGERSDORP CENTRAL CLINIC		CHARLOTTE MAXEKE JOHANNESBURG ACADEMIC HOSPITAL	Non-coded	Non-coded	Non-coded	Non-coded
		2010		MASHISHING CLINIC		TSHWANE ACADEMIC LABORATORY	Non-coded	Non-coded	Non-coded	Non-coded
		2010		TIYANI HEALTH CENTRE		TSHWANE ACADEMIC LABORATORY	Non-coded	Non-coded	Non-coded	Non-coded
		2010		ZWELICHUMILE CLINIC		MTHATHA LABORATORY	Non-coded	Non-coded	Non-coded	Non-coded
		2010		TSHINO CLINIC		TSHWANE ACADEMIC LABORATORY	Non-coded	Non-coded	Non-coded	Non-coded
		2010		TSHINO CLINIC		TSHWANE ACADEMIC LABORATORY	Non-coded	Non-coded	Non-coded	Non-coded
		2010		MQANDULI CLINIC		MTHATHA LABORATORY	Non-coded	Non-coded	Non-coded	Non-coded
		2010		MQANDULI CLINIC		MTHATHA LABORATORY	Non-coded	Non-coded	Non-coded	Non-coded
		2010		ZWELICHUMILE CLINIC		MTHATHA LABORATORY	Non-coded	Non-coded	Non-coded	Non-coded
		2010		NTLANGAZA CLINIC		MTHATHA LABORATORY	Non-coded	Non-coded	Non-coded	Non-coded
		2010		BRITS HOSPITAL		TSHWANE ACADEMIC LABORATORY	Non-coded	Non-coded	Non-coded	Non-coded
		2010		GROBLERSDAL HOSPITAL		GROBLERSDAL LABORATORY	Non-coded	Non-coded	Non-coded	Non-coded
		2010		REITUMETSE CLINIC		UNIVERSITAS ACADEMIC LABORATORY	Non-coded	Non-coded	Non-coded	Non-coded
		2010		REITUMETSE CLINIC		UNIVERSITAS ACADEMIC LABORATORY	Non-coded	Non-coded	Non-coded	Non-coded
		2010		ITUMELENG CLINIC		UNIVERSITAS ACADEMIC LABORATORY	Non-coded	Non-coded	Non-coded	Non-coded
		2010		SKHWAHLANE CLINIC		TSHWANE ACADEMIC LABORATORY	Non-coded	Non-coded	Non-coded	Non-coded
		2010		PROBEERIN CLINIC		TSHWANE ACADEMIC LABORATORY	Non-coded	Non-coded	Non-coded	Non-coded
		2010		NDENGEZA CLINIC		TSHWANE ACADEMIC LABORATORY	Non-coded	Non-coded	Non-coded	Non-coded
		2010		ERMELO MUNICIPAL CLINIC		TSHWANE ACADEMIC LABORATORY	Non-coded	Non-coded	Non-coded	Non-coded
		2010		NKHENSANI HOSPITAL		TSHWANE ACADEMIC LABORATORY	Non-coded	Non-coded	Non-coded	Non-coded
		2010		MAPULANENG HOSPITAL		TSHWANE ACADEMIC LABORATORY	Non-coded	Non-coded	Non-coded	Non-coded
		2010		PLUMSTEAD PHC CLINIC		MTHATHA LABORATORY	Non-coded	Non-coded	Non-coded	Non-coded
		2010		RODANA PHC CLINIC		MTHATHA LABORATORY	Non-coded	Non-coded	Non-coded	Non-coded
		2010		LOWER MNCUNENZO PHC CLINIC		MTHATHA LABORATORY	Non-coded	Non-coded	Non-coded	Non-coded
		2010		HLOGOTLOU PHC CLINIC		TSHWANE ACADEMIC LABORATORY	Non-coded	Non-coded	Non-coded	Non-coded
		2010		MICHAEL MAPONYA CLINIC		CHRIS HANI BARAGWANATH LABORATORY	Non-coded	Non-coded	Non-coded	Non-coded
		2010		SEPHAKU PHS CLINIC		TSHWANE ACADEMIC LABORATORY	Non-coded	Non-coded	Non-coded	Non-coded
		2010		TSENGIWE CLINIC		MTHATHA LABORATORY	Non-coded	Non-coded	Non-coded	Non-coded
		2010		LEBOWAKGOMO MOBILE CLINIC E		TSHWANE ACADEMIC LABORATORY	Non-coded	Non-coded	Non-coded	Non-coded
		2010		CLANWILLIAM PHC CLINIC		TYGERBERG LABORATORY	Non-coded	Non-coded	Non-coded	Non-coded
		2010		TYGERBERG HOSPITAL		TYGERBERG LABORATORY	Non-coded	Non-coded	Non-coded	Non-coded
		2010		KOTANA CLINIC		MTHATHA LABORATORY	Non-coded	Non-coded	Non-coded	Non-coded
		2010		LETABA HOSPITAL		TSHWANE ACADEMIC LABORATORY	Non-coded	Non-coded	Non-coded	Non-coded
		2010		THABONG CLINIC WELKOM		UNIVERSITAS ACADEMIC LABORATORY	Non-coded	Non-coded	Non-coded	Non-coded
		2010		LETABA HOSPITAL		TSHWANE ACADEMIC LABORATORY	Non-coded	Non-coded	Non-coded	Non-coded
		2010		JANE FURSE HOSPITAL		TSHWANE ACADEMIC LABORATORY	Non-coded	Non-coded	Non-coded	Non-coded
		2010		KGAPANE CLINIC		TSHWANE ACADEMIC LABORATORY	Non-coded	Non-coded	Non-coded	Non-coded
		2010		KGAPANE CLINIC		TSHWANE ACADEMIC LABORATORY	Non-coded	Non-coded	Non-coded	Non-coded
		2010		FOLANG CLINIC		TSHWANE ACADEMIC LABORATORY	Non-coded	Non-coded	Non-coded	Non-coded
		2010		WINNIE MANDELA CLINIC		UNIVERSITAS ACADEMIC LABORATORY	Non-coded	Non-coded	Non-coded	Non-coded
		2010		HERCULES CLINIC		TSHWANE ACADEMIC LABORATORY	Non-coded	Non-coded	Non-coded	Non-coded
		2010		GLEN GREY HOSPITAL- LADY FRERE		DORA NGINZA LABORATORY	Non-coded	Non-coded	Non-coded	Non-coded
		2010		HERCULES CLINIC		TSHWANE ACADEMIC LABORATORY	Non-coded	Non-coded	Non-coded	Non-coded
		2010		LUHEWENI CLINIC		MTHATHA LABORATORY	Non-coded	Non-coded	Non-coded	Non-coded
		2010		BOTHAVILLE TOWN CLINIC		UNIVERSITAS ACADEMIC LABORATORY	Non-coded	Non-coded	Non-coded	Non-coded
		2010		BOTHAVILLE TOWN CLINIC		UNIVERSITAS ACADEMIC LABORATORY	Non-coded	Non-coded	Non-coded	Non-coded
		2010		BOPHELONG CLINIC		UNIVERSITAS ACADEMIC LABORATORY	Non-coded	Non-coded	Non-coded	Non-coded
		2010		CWILI PHC CLINIC		DORA NGINZA LABORATORY	Non-coded	Non-coded	Non-coded	Non-coded
		2010		TEMBISA HOSPITAL		CHARLOTTE MAXEKE JOHANNESBURG ACADEMIC HOSPITAL	Non-coded	Non-coded	Non-coded	Non-coded
		2010		LUDALASI CLINIC		MTHATHA LABORATORY	Non-coded	Non-coded	Non-coded	Non-coded
		2010		THABONG CLINIC WELKOM		UNIVERSITAS ACADEMIC LABORATORY	Non-coded	Non-coded	Non-coded	Non-coded
		2010		PIRIE CLINIC		DORA NGINZA LABORATORY	Non-coded	Non-coded	Non-coded	Non-coded
		2010		STEVE BIKO ACADEMIC HOSPITAL		TSHWANE ACADEMIC LABORATORY	Non-coded	Non-coded	Non-coded	Non-coded
		2010		DR GEORGE MUKHARI HOSPITAL		TSHWANE ACADEMIC LABORATORY	Non-coded	Non-coded	Non-coded	Non-coded
		2010		KAMBI CLINIC		MTHATHA LABORATORY	Non-coded	Non-coded	Non-coded	Non-coded
	INVALID	2010		GREYTOWN HOSPITAL	KWAZULU-NATAL	UNKNOWN	MDO	Analytical	Analytical	Invalid
	INVALID	2010		ST APOLLINARIS HOSPITAL	KWAZULU-NATAL	UNKNOWN	MDO	Analytical	Analytical	Invalid
	INVALID	2010		STANGER HOSPITAL	KWAZULU-NATAL	UNKNOWN	MDO	Analytical	Analytical	Invalid
	INDETERMINATE	2010		ELIM CLINIC	KWAZULU-NATAL	UNKNOWN	MDO	Analytical	Analytical	Indeterminate
	INDETERMINATE	2010		UMZINTO CLINIC	KWAZULU-NATAL	UNKNOWN	MDO	Analytical	Analytical	Indeterminate
	INDETERMINATE	2010		HLABISA HOSPITAL	KWAZULU-NATAL	UNKNOWN	MDO	Analytical	Analytical	Indeterminate
	THE REACTION YIELDED NO RESULT	2010	82	CHARLOTTE MAXEKE HOSPITAL	GAUTENG	CHARLOTTE MAXEKE JOHANNESBURG ACADEMIC HOSPITAL	MDO	Analytical	Analytical	Invalid
	INDETERMINATE	2010	43	ELSIES RIVER CHC WC ERP	WESTERN CAPE	TYGERBERG LABORATORY	MDO	Analytical	Analytical	Indeterminate
	INVALID	2010	1	DR GEORGE MUKHARI HOSPITAL	GAUTENG	DR GEORGE MUKHARI LABORATORY	MDO	Analytical	Analytical	Invalid
	INDETERMINATE	2010	40	WELLINGTON CDC WC WHC	WESTERN CAPE	TYGERBERG LABORATORY	MDO	Analytical	Analytical	Indeterminate
	EQUIVOCAL	2010	108	RAMOKGOPA CLINIC	LIMPOPO	TSHWANE ACADEMIC LABORATORY	MDO	Analytical	Analytical	Indeterminate
	INVALID	2010		LADYSMITH HOSPITAL	KWAZULU-NATAL	UNKNOWN	MDO	Analytical	Analytical	Invalid
	NOT RESULTED	2010		FOLWENI CLINIC	KWAZULU-NATAL	UNKNOWN	Non-coded	Non-coded	Non-coded	Non-coded
	NOT RESULTED	2010		KING EDWARD VIII HOSPITAL	KWAZULU-NATAL	UNKNOWN	Non-coded	Non-coded	Non-coded	Non-coded
	NOT RESULTED	2010		MPUKUNYONI CLINIC	KWAZULU-NATAL	UNKNOWN	Non-coded	Non-coded	Non-coded	Non-coded
	NOT AVAILABLE	2010	136	ISILINDINI CLINIC	EASTERN CAPE	MTHATHA LABORATORY	Non-coded	Non-coded	Non-coded	Non-coded
	NOT AVAILABLE	2010	105	MADWALENI HOSPITAL	EASTERN CAPE	MTHATHA LABORATORY	Non-coded	Non-coded	Non-coded	Non-coded
	NOT AVAILABLE	2010	428	MAKHOTYANA CLINIC	EASTERN CAPE	MTHATHA LABORATORY	Non-coded	Non-coded	Non-coded	Non-coded
	NOT AVAILABLE	2010	99999	MAKHOTYANA CLINIC	EASTERN CAPE	MTHATHA LABORATORY	Non-coded	Non-coded	Non-coded	Non-coded
	NOT AVAILABLE	2010	274	MALUTI COMMUNITY HEALTH CENTRE	EASTERN CAPE	MTHATHA LABORATORY	Non-coded	Non-coded	Non-coded	Non-coded
	NOT AVAILABLE	2010	152	MBEKWENI HEALTH CLINIC	EASTERN CAPE	MTHATHA LABORATORY	Non-coded	Non-coded	Non-coded	Non-coded
	NOT AVAILABLE	2010	122	MBEKWENI HEALTH CLINIC	EASTERN CAPE	MTHATHA LABORATORY	Non-coded	Non-coded	Non-coded	Non-coded
	NOT AVAILABLE	2010	61	MNCEBA CLINIC	EASTERN CAPE	MTHATHA LABORATORY	Non-coded	Non-coded	Non-coded	Non-coded
	NOT AVAILABLE	2010	78	NTLOLA CLINIC	EASTERN CAPE	MTHATHA LABORATORY	Non-coded	Non-coded	Non-coded	Non-coded
	NOT AVAILABLE	2010	283	NTLOLA CLINIC	EASTERN CAPE	MTHATHA LABORATORY	Non-coded	Non-coded	Non-coded	Non-coded
	NOT AVAILABLE	2010	47	QUEEN'S MERCY CLINIC	EASTERN CAPE	MTHATHA LABORATORY	Non-coded	Non-coded	Non-coded	Non-coded
	NOT AVAILABLE	2010	263	QUNU CLINIC	EASTERN CAPE	MTHATHA LABORATORY	Non-coded	Non-coded	Non-coded	Non-coded
	NOT AVAILABLE	2010	30	ZITULELE HOSPITAL	EASTERN CAPE	MTHATHA LABORATORY	Non-coded	Non-coded	Non-coded	Non-coded
	NOT AVAILABLE	2010	99999	ZULU CLINIC	EASTERN CAPE	MTHATHA LABORATORY	Non-coded	Non-coded	Non-coded	Non-coded
	NOT RESULTED	2010		XHAMINI CLINIC	KWAZULU-NATAL	UNKNOWN	Non-coded	Non-coded	Non-coded	Non-coded
	NOT AVAILABLE	2010	99999	NXOTWE CLINIC	EASTERN CAPE	MTHATHA LABORATORY	Non-coded	Non-coded	Non-coded	Non-coded
		2010		EVATON MUNICIPAL CLINIC		CHARLOTTE MAXEKE JOHANNESBURG ACADEMIC HOSPITAL	Non-coded	Non-coded	Non-coded	Non-coded
		2010		BOITUMELO CLINIC		SEBOKENG LABORATORY	Non-coded	Non-coded	Non-coded	Non-coded
		2010		KANONEILAND CLINIC		UNIVERSITAS ACADEMIC LABORATORY	Non-coded	Non-coded	Non-coded	Non-coded
		2010		DUIWELSKLOOF HOSPITAL		TSHWANE ACADEMIC LABORATORY	Non-coded	Non-coded	Non-coded	Non-coded
		2010		MPA - LYDENBURG		TSHWANE ACADEMIC LABORATORY	Non-coded	Non-coded	Non-coded	Non-coded
		2010		CLOCOLAN MUNICIPAL CLINIC		UNIVERSITAS ACADEMIC LABORATORY	Non-coded	Non-coded	Non-coded	Non-coded
		2010		MATIKWANA HOSPITAL		TSHWANE ACADEMIC LABORATORY	Non-coded	Non-coded	Non-coded	Non-coded
		2010		GROBLERSDAL HOSPITAL		POLOKWANE LABORATORY	Non-coded	Non-coded	Non-coded	Non-coded
		2010		CLOCOLAN MUNICIPAL CLINIC		UNIVERSITAS ACADEMIC LABORATORY	Non-coded	Non-coded	Non-coded	Non-coded
		2010		ST RITA'S HOSPITAL		TSHWANE ACADEMIC LABORATORY	Non-coded	Non-coded	Non-coded	Non-coded
		2010		ST RITA'S HOSPITAL		TSHWANE ACADEMIC LABORATORY	Non-coded	Non-coded	Non-coded	Non-coded
		2010		LEBOHANG/LESLIE CLINIC		TSHWANE ACADEMIC LABORATORY	Non-coded	Non-coded	Non-coded	Non-coded
		2010		THUBELITHLE CLINIC		TSHWANE ACADEMIC LABORATORY	Non-coded	Non-coded	Non-coded	Non-coded
		2010		LEBOHANG/LESLIE CLINIC		TSHWANE ACADEMIC LABORATORY	Non-coded	Non-coded	Non-coded	Non-coded
		2010		PHOLA PHC CLINIC		TSHWANE ACADEMIC LABORATORY	Non-coded	Non-coded	Non-coded	Non-coded
		2010		EMPILISWENI HOSPITAL		DORA NGINZA LABORATORY	Non-coded	Non-coded	Non-coded	Non-coded
		2010		JOE SLOVO CLINIC		DORA NGINZA LABORATORY	Non-coded	Non-coded	Non-coded	Non-coded
		2010		INT		TSHWANE ACADEMIC LABORATORY	Non-coded	Non-coded	Non-coded	Non-coded
		2010		VOSBURG MUNICIPAL CLINIC		UNIVERSITAS ACADEMIC LABORATORY	Non-coded	Non-coded	Non-coded	Non-coded
		2010		TIYANI HEALTH CENTRE		TSHWANE ACADEMIC LABORATORY	Non-coded	Non-coded	Non-coded	Non-coded
		2010		KOMATIPOORT MUNICIPAL CLINIC		TSHWANE ACADEMIC LABORATORY	Non-coded	Non-coded	Non-coded	Non-coded
		2010		GROBLERSDAL HOSPITAL		TSHWANE ACADEMIC LABORATORY	Non-coded	Non-coded	Non-coded	Non-coded
		2010		GURA CLINIC		MTHATHA LABORATORY	Non-coded	Non-coded	Non-coded	Non-coded
		2010		REITUMETSE CLINIC		UNIVERSITAS ACADEMIC LABORATORY	Non-coded	Non-coded	Non-coded	Non-coded
		2010		JEPPES RUST CLINIC		TSHWANE ACADEMIC LABORATORY	Non-coded	Non-coded	Non-coded	Non-coded
		2010		ITUMELENG CLINIC		UNIVERSITAS ACADEMIC LABORATORY	Non-coded	Non-coded	Non-coded	Non-coded
		2010		KHOTSONG CLINIC		UNIVERSITAS ACADEMIC LABORATORY	Non-coded	Non-coded	Non-coded	Non-coded
		2010		KHOTSONG CLINIC		UNIVERSITAS ACADEMIC LABORATORY	Non-coded	Non-coded	Non-coded	Non-coded
		2010		THEMBA HOSPITAL		TSHWANE ACADEMIC LABORATORY	Non-coded	Non-coded	Non-coded	Non-coded
		2010		STEVE BIKO ACADEMIC HOSPITAL		TSHWANE ACADEMIC LABORATORY	Non-coded	Non-coded	Non-coded	Non-coded
		2010		PUDUMONG HEALTH CENTRE		KIMBERLEY LABORATORY	Non-coded	Non-coded	Non-coded	Non-coded
		2010		BELA-BELA CLINIC		TSHWANE ACADEMIC LABORATORY	Non-coded	Non-coded	Non-coded	Non-coded
		2010		NCHABELENG HEALTH CENTRE		TSHWANE ACADEMIC LABORATORY	Non-coded	Non-coded	Non-coded	Non-coded
		2010		MOOKGOPHONG CLINIC		TSHWANE ACADEMIC LABORATORY	Non-coded	Non-coded	Non-coded	Non-coded
		2010		COLERIDGE CLINIC		HUHUDI LABORATORY	Non-coded	Non-coded	Non-coded	Non-coded
		2010		KALAFONG HOSPITAL		TSHWANE ACADEMIC LABORATORY	Non-coded	Non-coded	Non-coded	Non-coded
		2010		INT		TSHWANE ACADEMIC LABORATORY	Non-coded	Non-coded	Non-coded	Non-coded
		2010		PIETERSBURG HOSPITAL		POLOKWANE LABORATORY	Non-coded	Non-coded	Non-coded	Non-coded
		2010		MIDDELBURG PHC CLINIC		TSHWANE ACADEMIC LABORATORY	Non-coded	Non-coded	Non-coded	Non-coded
		2010		INT		TSHWANE ACADEMIC LABORATORY	Non-coded	Non-coded	Non-coded	Non-coded
		2010		LERATONG HOSPITAL		LERATONG LABORATORY	Non-coded	Non-coded	Non-coded	Non-coded
		2010		CHRIS HANI BARAGWANATH HOSP		CHRIS HANI BARAGWANATH LABORATORY	Non-coded	Non-coded	Non-coded	Non-coded
		2010		QOBO CLINIC		MTHATHA LABORATORY	Non-coded	Non-coded	Non-coded	Non-coded
		2010		AMAJUBA MEMORIAL HOSPITAL		TSHWANE ACADEMIC LABORATORY	Non-coded	Non-coded	Non-coded	Non-coded
		2010		PIETERSBURG HOSPITAL		POLOKWANE LABORATORY	Non-coded	Non-coded	Non-coded	Non-coded
		2010		FRERE HOSPITAL		DORA NGINZA LABORATORY	Non-coded	Non-coded	Non-coded	Non-coded
		2010		THABONG CLINIC WELKOM		UNIVERSITAS ACADEMIC LABORATORY	Non-coded	Non-coded	Non-coded	Non-coded
		2010		TEBANG PHC CLINIC		UNIVERSITAS ACADEMIC LABORATORY	Non-coded	Non-coded	Non-coded	Non-coded
		2010		TEBANG PHC CLINIC		UNIVERSITAS ACADEMIC LABORATORY	Non-coded	Non-coded	Non-coded	Non-coded
		2010		BUITE STREET CLINIC		POLOKWANE LABORATORY	Non-coded	Non-coded	Non-coded	Non-coded
		2010		STEVE BIKO ACADEMIC HOSPITAL		TSHWANE ACADEMIC LABORATORY	Non-coded	Non-coded	Non-coded	Non-coded
	INVALID	2010		CATO MANOR CLINIC	KWAZULU-NATAL	UNKNOWN	MDO	Analytical	Analytical	Invalid
	INVALID	2010		REDHILL CLINIC	KWAZULU-NATAL	UNKNOWN	MDO	Analytical	Analytical	Invalid
	INDETERMINATE	2010		EMMAUS HOSPITAL	KWAZULU-NATAL	UNKNOWN	MDO	Analytical	Analytical	Indeterminate
	INDETERMINATE	2010		TSHELIMNYAMA CLINIC	KWAZULU-NATAL	UNKNOWN	MDO	Analytical	Analytical	Indeterminate
	INVALID	2010		APPELSBOSCH HOSPITAL	KWAZULU-NATAL	UNKNOWN	MDO	Analytical	Analytical	Invalid
	THE REACTION YIELDED NO RESULT	2010	109	OLIFANTSFONTEIN CLINIC	GAUTENG	CHARLOTTE MAXEKE JOHANNESBURG ACADEMIC HOSPITAL	MDO	Analytical	Analytical	Invalid
	INDETERMINATE	2010		CATO MANOR CLINIC	KWAZULU-NATAL	UNKNOWN	MDO	Analytical	Analytical	Indeterminate
	INDETERMINATE	2010		HLENGISIZWE CHC	KWAZULU-NATAL	UNKNOWN	MDO	Analytical	Analytical	Indeterminate
	INDETERMINATE	2010		KILMUN CLINIC	KWAZULU-NATAL	UNKNOWN	MDO	Analytical	Analytical	Indeterminate
	INDETERMINATE	2010		MOLWENI CLINIC	KWAZULU-NATAL	UNKNOWN	MDO	Analytical	Analytical	Indeterminate
	INDETERMINATE	2010	215	NATIONAL DISTRICT HOSPITAL	FREE STATE	UNIVERSITAS ACADEMIC LABORATORY	MDO	Analytical	Analytical	Indeterminate
	EQUIVOCAL	2010	46	ORKNEY MUNICIPAL CLINIC	NORTH WEST	TSHWANE ACADEMIC LABORATORY	MDO	Analytical	Analytical	Indeterminate
	INDETERMINATE	2010	48	MBEKWENI CDC WC MBC	WESTERN CAPE	TYGERBERG LABORATORY	MDO	Analytical	Analytical	Indeterminate
	EQUIVOCAL	2010	44	MAKGATO CLINIC	LIMPOPO	TSHWANE ACADEMIC LABORATORY	MDO	Analytical	Analytical	Indeterminate
	INDETERMINATE	2010	13474	CENTRAL KAROO HOSPITAL	NORTHERN CAPE	KIMBERLEY LABORATORY	MDO	Analytical	Analytical	Indeterminate
	NOT RESULTED	2010		CATO MANOR CLINIC	KWAZULU-NATAL	UNKNOWN	Non-coded	Non-coded	Non-coded	Non-coded
	NOT RESULTED	2010		CHARLES JAMES HOSPITAL	KWAZULU-NATAL	UNKNOWN	Non-coded	Non-coded	Non-coded	Non-coded
	NOT RESULTED	2010		EZIMFABENI CLINIC	KWAZULU-NATAL	UNKNOWN	Non-coded	Non-coded	Non-coded	Non-coded
	NOT RESULTED	2010		DUNDEE HOSPITAL	KWAZULU-NATAL	UNKNOWN	Non-coded	Non-coded	Non-coded	Non-coded
	NOT RESULTED	2010		GATEWAY CLINIC	KWAZULU-NATAL	UNKNOWN	Non-coded	Non-coded	Non-coded	Non-coded
	NOT RESULTED	2010		GREYTOWN HOSPITAL	KWAZULU-NATAL	UNKNOWN	Non-coded	Non-coded	Non-coded	Non-coded
	NOT RESULTED	2010		IDLEBE CLINIC	KWAZULU-NATAL	UNKNOWN	Non-coded	Non-coded	Non-coded	Non-coded
	NOT RESULTED	2010		OAKFORD CLINIC	KWAZULU-NATAL	UNKNOWN	Non-coded	Non-coded	Non-coded	Non-coded
	NOT RESULTED	2010		PRINCE MSHIYENI HOSPITAL	KWAZULU-NATAL	UNKNOWN	Non-coded	Non-coded	Non-coded	Non-coded
	NOT RESULTED	2010		RK KHAN HOSPITAL	KWAZULU-NATAL	UNKNOWN	Non-coded	Non-coded	Non-coded	Non-coded
	NOT RESULTED	2010		WOODHURST CLINIC	KWAZULU-NATAL	UNKNOWN	Non-coded	Non-coded	Non-coded	Non-coded
	NOT AVAILABLE	2010	273	RIETVLEI HOSPITAL	KWAZULU-NATAL	MTHATHA LABORATORY	Non-coded	Non-coded	Non-coded	Non-coded
	NOT AVAILABLE	2010	167	TAYLOR BEQUEST PHC CLINIC [MOUNT FLETCHER]	EASTERN CAPE	MTHATHA LABORATORY	Non-coded	Non-coded	Non-coded	Non-coded
	NOT RESULTED	2010		BENEDICTINE HOSPITAL	KWAZULU-NATAL	UNKNOWN	Non-coded	Non-coded	Non-coded	Non-coded
	NOT AVAILABLE	2010		KING EDWARD VIII HOSPITAL	KWAZULU-NATAL	UNKNOWN	Non-coded	Non-coded	Non-coded	Non-coded
	NOT RESULTED	2010		KING EDWARD VIII HOSPITAL	KWAZULU-NATAL	UNKNOWN	Non-coded	Non-coded	Non-coded	Non-coded
	NOT AVAILABLE	2010		PRINCE MSHIYENI HOSPITAL	KWAZULU-NATAL	UNKNOWN	Non-coded	Non-coded	Non-coded	Non-coded
	NOT RESULTED	2010		PRINCE MSHIYENI HOSPITAL	KWAZULU-NATAL	UNKNOWN	Non-coded	Non-coded	Non-coded	Non-coded
	NOT AVAILABLE	2010	195	LUTSHAYA CLINIC	EASTERN CAPE	MTHATHA LABORATORY	Non-coded	Non-coded	Non-coded	Non-coded
		2010		LEBOHANG/LESLIE CLINIC		TSHWANE ACADEMIC LABORATORY	Non-coded	Non-coded	Non-coded	Non-coded
		2010		OPKOMS CLINIC		UNIVERSITAS ACADEMIC LABORATORY	Non-coded	Non-coded	Non-coded	Non-coded
		2010		DORA NGINZA HOSPITAL		DORA NGINZA LABORATORY	Non-coded	Non-coded	Non-coded	Non-coded
		2010		FREEDOM SQUARE CLINIC		UNIVERSITAS ACADEMIC LABORATORY	Non-coded	Non-coded	Non-coded	Non-coded
		2010		JOUBERTON CLINIC		TSHWANE ACADEMIC LABORATORY	Non-coded	Non-coded	Non-coded	Non-coded
		2010		JOUBERTON CLINIC		TSHWANE ACADEMIC LABORATORY	Non-coded	Non-coded	Non-coded	Non-coded
		2010		SR NM PRETORIUS PHC CLINIC		TSHWANE ACADEMIC LABORATORY	Non-coded	Non-coded	Non-coded	Non-coded
		2010		DILOPYE CLINIC		TSHWANE ACADEMIC LABORATORY	Non-coded	Non-coded	Non-coded	Non-coded
		2010		MATHIBESTAD CLINIC		TSHWANE ACADEMIC LABORATORY	Non-coded	Non-coded	Non-coded	Non-coded
		2010		LEFATIHENG CLINIC		TSHWANE ACADEMIC LABORATORY	Non-coded	Non-coded	Non-coded	Non-coded
		2010		JUBILEE GATEWAY CLINIC		TSHWANE ACADEMIC LABORATORY	Non-coded	Non-coded	Non-coded	Non-coded
		2010		MPHO-YA-BATHO CLINIC		TSHWANE ACADEMIC LABORATORY	Non-coded	Non-coded	Non-coded	Non-coded
		2010		STANZA BOPAPE CHC		TSHWANE ACADEMIC LABORATORY	Non-coded	Non-coded	Non-coded	Non-coded
		2010		ERMELO CLINIC		ERMELO LABORATORY	Non-coded	Non-coded	Non-coded	Non-coded
		2010		DARK CITY COMMUNITY CLINIC		TSHWANE ACADEMIC LABORATORY	Non-coded	Non-coded	Non-coded	Non-coded
		2010		RUGTESLOOT CLINIC		TSHWANE ACADEMIC LABORATORY	Non-coded	Non-coded	Non-coded	Non-coded
		2010		STANZA BOPAPE CHC		MAMELODI LABORATORY	Non-coded	Non-coded	Non-coded	Non-coded
		2010		STANZA BOPAPE CHC		MAMELODI LABORATORY	Non-coded	Non-coded	Non-coded	Non-coded
		2010		NELLMAPIUS CLINIC - PRETORIA		TSHWANE ACADEMIC LABORATORY	Non-coded	Non-coded	Non-coded	Non-coded
		2010		PHOLA NSIKAZI HEALTH CENTRE		TSHWANE ACADEMIC LABORATORY	Non-coded	Non-coded	Non-coded	Non-coded
		2010		SILVERTON CLINIC - PRETORIA		MAMELODI LABORATORY	Non-coded	Non-coded	Non-coded	Non-coded
		2010		SWALLOW CLINIC		TSHWANE ACADEMIC LABORATORY	Non-coded	Non-coded	Non-coded	Non-coded
		2010		MATAMANYANE CLINIC		TSHWANE ACADEMIC LABORATORY	Non-coded	Non-coded	Non-coded	Non-coded
		2010		MANZINI CLINIC		TSHWANE ACADEMIC LABORATORY	Non-coded	Non-coded	Non-coded	Non-coded
		2010		MAMELODI WEST CLINIC		TSHWANE ACADEMIC LABORATORY	Non-coded	Non-coded	Non-coded	Non-coded
		2010		MAMELODI WEST CLINIC		TSHWANE ACADEMIC LABORATORY	Non-coded	Non-coded	Non-coded	Non-coded
		2010		SILVERTON CLINIC - PRETORIA		TSHWANE ACADEMIC LABORATORY	Non-coded	Non-coded	Non-coded	Non-coded
		2010		PIETERSBURG HOSPITAL		TSHWANE ACADEMIC LABORATORY	Non-coded	Non-coded	Non-coded	Non-coded
		2010		MABESKRAAL CLINIC		TSHWANE ACADEMIC LABORATORY	Non-coded	Non-coded	Non-coded	Non-coded
		2010		FREEDOM SQUARE CLINIC		UNIVERSITAS ACADEMIC LABORATORY	Non-coded	Non-coded	Non-coded	Non-coded
		2010		HAYANI PSYCHIATRIC HOSPITAL		TSHWANE ACADEMIC LABORATORY	Non-coded	Non-coded	Non-coded	Non-coded
		2010		INT		TSHWANE ACADEMIC LABORATORY	Non-coded	Non-coded	Non-coded	Non-coded
		2010		NDINDINI PHC CLINIC		TSHWANE ACADEMIC LABORATORY	Non-coded	Non-coded	Non-coded	Non-coded
		2010		NDINDINI PHC CLINIC		TSHWANE ACADEMIC LABORATORY	Non-coded	Non-coded	Non-coded	Non-coded
		2010		MAHUBAHUBE CLINIC		TSHWANE ACADEMIC LABORATORY	Non-coded	Non-coded	Non-coded	Non-coded
		2010		PERDEKOP CLINIC		TSHWANE ACADEMIC LABORATORY	Non-coded	Non-coded	Non-coded	Non-coded
		2010		BOTLENG EXT 3 CLINIC		TSHWANE ACADEMIC LABORATORY	Non-coded	Non-coded	Non-coded	Non-coded
		2010		BOTLENG EXT 3 CLINIC		TSHWANE ACADEMIC LABORATORY	Non-coded	Non-coded	Non-coded	Non-coded
		2010		MAKUYA CLINIC		TSHWANE ACADEMIC LABORATORY	Non-coded	Non-coded	Non-coded	Non-coded
		2010		TSHIOMBO CLINIC		TSHWANE ACADEMIC LABORATORY	Non-coded	Non-coded	Non-coded	Non-coded
		2010		QUMANCO CLINIC		ALL SAINTS LABORATORY	Non-coded	Non-coded	Non-coded	Non-coded
		2010		MOGANYAKA CLINIC		GROBLERSDAL LABORATORY	Non-coded	Non-coded	Non-coded	Non-coded
		2010		STELLALAND RSC CLINIC		HUHUDI LABORATORY	Non-coded	Non-coded	Non-coded	Non-coded
		2010		QUMANCO CLINIC		ALL SAINTS LABORATORY	Non-coded	Non-coded	Non-coded	Non-coded
		2010		STELLALAND RSC CLINIC		HUHUDI LABORATORY	Non-coded	Non-coded	Non-coded	Non-coded
		2010		STELLALAND RSC CLINIC		HUHUDI LABORATORY	Non-coded	Non-coded	Non-coded	Non-coded
		2010		STELLALAND RSC CLINIC		HUHUDI LABORATORY	Non-coded	Non-coded	Non-coded	Non-coded
		2010		VIOOLSDRIFT PHC CLINIC		KIMBERLEY LABORATORY	Non-coded	Non-coded	Non-coded	Non-coded
		2010		JOE SLOVO HOSPITAL		SPRINGBOK LABORATORY	Non-coded	Non-coded	Non-coded	Non-coded
		2010		SIYABUSWA CLINIC		TSHWANE ACADEMIC LABORATORY	Non-coded	Non-coded	Non-coded	Non-coded
		2010		MANZANA CLINIC		ALL SAINTS LABORATORY	Non-coded	Non-coded	Non-coded	Non-coded
		2010		VALSCHFONTEIN CLINIC		TSHWANE ACADEMIC LABORATORY	Non-coded	Non-coded	Non-coded	Non-coded
		2010		ELUCWECWE CLINIC		ALL SAINTS LABORATORY	Non-coded	Non-coded	Non-coded	Non-coded
		2010		ZADUNGENI CLINIC		ALL SAINTS LABORATORY	Non-coded	Non-coded	Non-coded	Non-coded
		2010		GUBENXA CLINIC		ALL SAINTS LABORATORY	Non-coded	Non-coded	Non-coded	Non-coded
		2010		GUBENXA CLINIC		ALL SAINTS LABORATORY	Non-coded	Non-coded	Non-coded	Non-coded
		2010		HEALTH INFO CENTRE - MANKWENG		TSHWANE ACADEMIC LABORATORY	Non-coded	Non-coded	Non-coded	Non-coded
		2010		GATEWAY CLINIC - ADELAIDE		DORA NGINZA LABORATORY	Non-coded	Non-coded	Non-coded	Non-coded
		2010		MIDDELBURG MUNICIPAL CLINIC		TSHWANE ACADEMIC LABORATORY	Non-coded	Non-coded	Non-coded	Non-coded
		2010		BETHAL HOSPITAL		TSHWANE ACADEMIC LABORATORY	Non-coded	Non-coded	Non-coded	Non-coded
		2010		ZEERUST HOSPITAL		LEHURUTSHE LABORATORY	Non-coded	Non-coded	Non-coded	Non-coded
		2010		OR TAMBO CLINIC		UNIVERSITAS ACADEMIC LABORATORY	Non-coded	Non-coded	Non-coded	Non-coded
		2010		ZEERUST HOSPITAL		LEHURUTSHE LABORATORY	Non-coded	Non-coded	Non-coded	Non-coded
		2010		BEATRICE NGWENTILE CLINIC		DORA NGINZA LABORATORY	Non-coded	Non-coded	Non-coded	Non-coded
		2010		CECILIA MAKIWANE HOSPITAL		DORA NGINZA LABORATORY	Non-coded	Non-coded	Non-coded	Non-coded
		2010		BELA-BELA HOSPITAL		TSHWANE ACADEMIC LABORATORY	Non-coded	Non-coded	Non-coded	Non-coded
		2010		LETLHABILE CLINIC		TSHWANE ACADEMIC LABORATORY	Non-coded	Non-coded	Non-coded	Non-coded
		2010		ENGCOBO CLINIC		ALL SAINTS LABORATORY	Non-coded	Non-coded	Non-coded	Non-coded
		2010		MATWABENG CLINIC		UNIVERSITAS ACADEMIC LABORATORY	Non-coded	Non-coded	Non-coded	Non-coded
		2010		HOLANI CLINIC		TSHWANE ACADEMIC LABORATORY	Non-coded	Non-coded	Non-coded	Non-coded
		2010		NTHABISENG PHC CLINIC		UNIVERSITAS ACADEMIC LABORATORY	Non-coded	Non-coded	Non-coded	Non-coded
		2010		NTHABISENG PHC CLINIC		UNIVERSITAS ACADEMIC LABORATORY	Non-coded	Non-coded	Non-coded	Non-coded
		2010		INT		TSHEPONG LABORATORY	Non-coded	Non-coded	Non-coded	Non-coded
		2010		KIMBERLEY HOSPITAL		KIMBERLEY LABORATORY	Non-coded	Non-coded	Non-coded	Non-coded
		2010		SHARPEVILLE CLINIC-B		CHARLOTTE MAXEKE JOHANNESBURG ACADEMIC HOSPITAL	Non-coded	Non-coded	Non-coded	Non-coded
	INVALID	2010		MADADENI CLINIC 1	KWAZULU-NATAL	UNKNOWN	MDO	Analytical	Analytical	Invalid
	THE REACTION YIELDED NO RESULT	2010	110	CHARLOTTE MAXEKE HOSPITAL	GAUTENG	CHARLOTTE MAXEKE JOHANNESBURG ACADEMIC HOSPITAL	MDO	Analytical	Analytical	Invalid
		2010		BOITEKONG HEALTH CENTRE		CHARLOTTE MAXEKE JOHANNESBURG ACADEMIC HOSPITAL	Non-coded	Non-coded	Non-coded	Non-coded
		2010		FRERE HOSPITAL		EAST LONDON LABORATORY	Non-coded	Non-coded	Non-coded	Non-coded
		2010		TSHWANE DISTRICT HOSPITAL		TSHWANE ACADEMIC LABORATORY	Non-coded	Non-coded	Non-coded	Non-coded
		2010		MAMELODI WEST CLINIC		TSHWANE ACADEMIC LABORATORY	Non-coded	Non-coded	Non-coded	Non-coded
		2010		MAMELODI WEST CLINIC		TSHWANE ACADEMIC LABORATORY	Non-coded	Non-coded	Non-coded	Non-coded
		2010		KHUMALO CLINIC		CHARLOTTE MAXEKE JOHANNESBURG ACADEMIC HOSPITAL	Non-coded	Non-coded	Non-coded	Non-coded
		2010		KAGISANONG CLINIC		UNIVERSITAS ACADEMIC LABORATORY	Non-coded	Non-coded	Non-coded	Non-coded
		2010		CHRIS HANI BARAGWANATH HOSP		CHRIS HANI BARAGWANATH LABORATORY	Non-coded	Non-coded	Non-coded	Non-coded
	INVALID	2010		LAMONTVILLE CLINIC	KWAZULU-NATAL	UNKNOWN	MDO	Analytical	Analytical	Invalid
	INVALID	2010		CATHERINE BOOTH HOSPITAL	KWAZULU-NATAL	UNKNOWN	MDO	Analytical	Analytical	Invalid
	INVALID	2010		DURNACOL CLINIC	KWAZULU-NATAL	UNKNOWN	MDO	Analytical	Analytical	Invalid
	INVALID	2010		DURNACOL CLINIC	KWAZULU-NATAL	UNKNOWN	MDO	Analytical	Analytical	Invalid
	INVALID	2010		ITSHELEJUBA HOSPITAL	KWAZULU-NATAL	UNKNOWN	MDO	Analytical	Analytical	Invalid
	INVALID	2010		MZAMO CLINIC	KWAZULU-NATAL	UNKNOWN	MDO	Analytical	Analytical	Invalid
	INVALID	2010		MZAMO CLINIC	KWAZULU-NATAL	UNKNOWN	MDO	Analytical	Analytical	Invalid
	INVALID	2010		NCOTSHANE CLINIC	KWAZULU-NATAL	UNKNOWN	MDO	Analytical	Analytical	Invalid
	INVALID	2010		PRINCE MSHIYENI HOSPITAL	KWAZULU-NATAL	UNKNOWN	MDO	Analytical	Analytical	Invalid
	INVALID	2010		PRINCE MSHIYENI HOSPITAL	KWAZULU-NATAL	UNKNOWN	MDO	Analytical	Analytical	Invalid
	INDETERMINATE	2010		ITSHELEJUBA HOSPITAL	KWAZULU-NATAL	UNKNOWN	MDO	Analytical	Analytical	Indeterminate
	EQUIVOCAL	2010	50	MOGWASE HEALTH CENTRE	NORTH WEST	TSHWANE ACADEMIC LABORATORY	MDO	Analytical	Analytical	Indeterminate
	THE REACTION YIELDED NO RESULT	2010	136	ANDRIES RADITSELA CLINIC	GAUTENG	CHARLOTTE MAXEKE JOHANNESBURG ACADEMIC HOSPITAL	MDO	Analytical	Analytical	Invalid
	NOT RESULTED	2010		NEWCASTLE HOSPITAL	KWAZULU-NATAL	UNKNOWN	Non-coded	Non-coded	Non-coded	Non-coded
	NOT RESULTED	2010		DUNDEE HOSPITAL	KWAZULU-NATAL	UNKNOWN	Non-coded	Non-coded	Non-coded	Non-coded
	NOT RESULTED	2010		MARBURG CLINIC	KWAZULU-NATAL	UNKNOWN	Non-coded	Non-coded	Non-coded	Non-coded
	NOT RESULTED	2010		NEWCASTLE HOSPITAL	KWAZULU-NATAL	UNKNOWN	Non-coded	Non-coded	Non-coded	Non-coded
	NOT RESULTED	2010		HLOKOZI CLINIC	KWAZULU-NATAL	UNKNOWN	Non-coded	Non-coded	Non-coded	Non-coded
	NOT RESULTED	2010		PORT EDWARD CLINIC	KWAZULU-NATAL	UNKNOWN	Non-coded	Non-coded	Non-coded	Non-coded
	NOT RESULTED	2010		DURNACOL CLINIC	KWAZULU-NATAL	UNKNOWN	Non-coded	Non-coded	Non-coded	Non-coded
	NOT RESULTED	2010		ISITHEBE CLINIC	KWAZULU-NATAL	UNKNOWN	Non-coded	Non-coded	Non-coded	Non-coded
	NOT RESULTED	2010		NEWCASTLE HOSPITAL	KWAZULU-NATAL	UNKNOWN	Non-coded	Non-coded	Non-coded	Non-coded
		2010		NETREG PHC CLINIC		GROOTE SCHUUR LABORATORY	Non-coded	Non-coded	Non-coded	Non-coded
		2010		TEMBISA HOSPITAL		CHARLOTTE MAXEKE JOHANNESBURG ACADEMIC HOSPITAL	Non-coded	Non-coded	Non-coded	Non-coded
		2010		TWEELAGTE CLINIC		TSHWANE ACADEMIC LABORATORY	Non-coded	Non-coded	Non-coded	Non-coded
		2010		KINROSS CLINIC		TSHWANE ACADEMIC LABORATORY	Non-coded	Non-coded	Non-coded	Non-coded
		2010		KWAZANELE CLINIC		TSHWANE ACADEMIC LABORATORY	Non-coded	Non-coded	Non-coded	Non-coded
	INSUFFICIENT.	2010	47	ITUMELENG COMMUNITY HEALTH	FREE STATE	UNIVERSITAS ACADEMIC LABORATORY	MDO	Pre-Analytical	HCW	Insufficient
	INVALID	2010		BETHESDA HOSPITAL	KWAZULU-NATAL	UNKNOWN	MDO	Analytical	Analytical	Invalid
	INVALID	2010		MADADENI CLINIC 1	KWAZULU-NATAL	UNKNOWN	MDO	Analytical	Analytical	Invalid
	THE REACTION YIELDED NO RESULT	2010	498	BERTHA GXOWA HOSPITAL	GAUTENG	CHARLOTTE MAXEKE JOHANNESBURG ACADEMIC HOSPITAL	MDO	Analytical	Analytical	Invalid
	THE REACTION YIELDED NO RESULT	2010	414	FAR EAST RAND HOSPITAL	GAUTENG	CHARLOTTE MAXEKE JOHANNESBURG ACADEMIC HOSPITAL	MDO	Analytical	Analytical	Invalid
	THE REACTION YIELDED NO RESULT	2010	51	JABULANE DUMANE CLINIC	GAUTENG	CHARLOTTE MAXEKE JOHANNESBURG ACADEMIC HOSPITAL	MDO	Analytical	Analytical	Invalid
	THE REACTION YIELDED NO RESULT	2010	63	TMI CLINIC	GAUTENG	CHARLOTTE MAXEKE JOHANNESBURG ACADEMIC HOSPITAL	MDO	Analytical	Analytical	Invalid
	INDETERMINATE	2010	66	HUHUDI PHC CLINIC	NORTH WEST	KIMBERLEY LABORATORY	MDO	Analytical	Analytical	Indeterminate
	THE REACTION YIELDED NO RESULT	2010	365	THELLE MOGOERANE REGIONAL HOSPITAL	GAUTENG	CHARLOTTE MAXEKE JOHANNESBURG ACADEMIC HOSPITAL	MDO	Analytical	Analytical	Invalid
	EQUIVOCAL	2010	1171	SCHOONOORD CLINIC	LIMPOPO	TSHWANE ACADEMIC LABORATORY	MDO	Analytical	Analytical	Indeterminate
	INDETERMINATE	2010		PORT EDWARD CLINIC	KWAZULU-NATAL	UNKNOWN	MDO	Analytical	Analytical	Indeterminate
	INDETERMINATE	2010	165	TSHWARAGANO HOSPITAL	NORTHERN CAPE	UNIVERSITAS ACADEMIC LABORATORY	MDO	Analytical	Analytical	Indeterminate
	INVALID	2010		UMPHUMULO HOSPITAL	KWAZULU-NATAL	UNKNOWN	MDO	Analytical	Analytical	Invalid
	NOT RESULTED	2010		MADADENI CLINIC 1	KWAZULU-NATAL	UNKNOWN	Non-coded	Non-coded	Non-coded	Non-coded
	NOT RESULTED	2010		MNDOZO CLINIC	KWAZULU-NATAL	UNKNOWN	Non-coded	Non-coded	Non-coded	Non-coded
	NOT RESULTED	2010		THANDANANI CLINIC	KWAZULU-NATAL	UNKNOWN	Non-coded	Non-coded	Non-coded	Non-coded
	NOT AVAILABLE	2010	81	CANZIBE GATEWAY CLINIC	EASTERN CAPE	MTHATHA LABORATORY	Non-coded	Non-coded	Non-coded	Non-coded
	NOT AVAILABLE	2010	82	HLABATSHANE CLINIC	EASTERN CAPE	MTHATHA LABORATORY	Non-coded	Non-coded	Non-coded	Non-coded
	NOT AVAILABLE	2010	92	LAFUTA CLINIC	EASTERN CAPE	MTHATHA LABORATORY	Non-coded	Non-coded	Non-coded	Non-coded
	NOT RESULTED	2010		MADADENI CLINIC 1	KWAZULU-NATAL	UNKNOWN	Non-coded	Non-coded	Non-coded	Non-coded
	NOT AVAILABLE	2010	183	MANGCWANGULENI CLINIC	EASTERN CAPE	MTHATHA LABORATORY	Non-coded	Non-coded	Non-coded	Non-coded
	NOT AVAILABLE	2010	183	MANGCWANGULENI CLINIC	EASTERN CAPE	MTHATHA LABORATORY	Non-coded	Non-coded	Non-coded	Non-coded
	NOT AVAILABLE	2010	244	MANGCWANGULENI CLINIC	EASTERN CAPE	MTHATHA LABORATORY	Non-coded	Non-coded	Non-coded	Non-coded
	NOT AVAILABLE	2010	152	MANGCWANGULENI CLINIC	EASTERN CAPE	MTHATHA LABORATORY	Non-coded	Non-coded	Non-coded	Non-coded
	NOT AVAILABLE	2010	61	MANGCWANGULENI CLINIC	EASTERN CAPE	MTHATHA LABORATORY	Non-coded	Non-coded	Non-coded	Non-coded
	NOT AVAILABLE	2010	92	MANGCWANGULENI CLINIC	EASTERN CAPE	MTHATHA LABORATORY	Non-coded	Non-coded	Non-coded	Non-coded
	NOT AVAILABLE	2010	122	MANGCWANGULENI CLINIC	EASTERN CAPE	MTHATHA LABORATORY	Non-coded	Non-coded	Non-coded	Non-coded
	NOT AVAILABLE	2010	61	MANGCWANGULENI CLINIC	EASTERN CAPE	MTHATHA LABORATORY	Non-coded	Non-coded	Non-coded	Non-coded
	NOT RESULTED	2010		MAPUTA CLINIC	KWAZULU-NATAL	UNKNOWN	Non-coded	Non-coded	Non-coded	Non-coded
	NOT AVAILABLE	2010	153	MVUBUKAZI CLINIC	KWAZULU-NATAL	MTHATHA LABORATORY	Non-coded	Non-coded	Non-coded	Non-coded
	NOT AVAILABLE	2010	3341	NGCOBO CLINIC	EASTERN CAPE	MTHATHA LABORATORY	Non-coded	Non-coded	Non-coded	Non-coded
	NOT AVAILABLE	2010	477	RIETVLEI HOSPITAL	KWAZULU-NATAL	MTHATHA LABORATORY	Non-coded	Non-coded	Non-coded	Non-coded
	NOT AVAILABLE	2010	283	RIETVLEI HOSPITAL	KWAZULU-NATAL	MTHATHA LABORATORY	Non-coded	Non-coded	Non-coded	Non-coded
	NOT AVAILABLE	2010	266	TSOLO CLINIC	EASTERN CAPE	MTHATHA LABORATORY	Non-coded	Non-coded	Non-coded	Non-coded
	NOT AVAILABLE	2010	56	TSOLO CLINIC	EASTERN CAPE	MTHATHA LABORATORY	Non-coded	Non-coded	Non-coded	Non-coded
	NOT AVAILABLE	2010	154	ZITATELE CLINIC	EASTERN CAPE	MTHATHA LABORATORY	Non-coded	Non-coded	Non-coded	Non-coded
	NOT AVAILABLE	2010	101	WILLOWVALE HEALTH CENTRE	EASTERN CAPE	MTHATHA LABORATORY	Non-coded	Non-coded	Non-coded	Non-coded
		2010		BOURKES LUCK PHC CLINIC		TSHWANE ACADEMIC LABORATORY	Non-coded	Non-coded	Non-coded	Non-coded
		2010		MANZINI CLINIC		TSHWANE ACADEMIC LABORATORY	Non-coded	Non-coded	Non-coded	Non-coded
		2010		FRERE HOSPITAL		EAST LONDON LABORATORY	Non-coded	Non-coded	Non-coded	Non-coded
		2010		DAVEYTON MAIN CLINIC		FAR EAST RAND LABORATORY	Non-coded	Non-coded	Non-coded	Non-coded
		2010		MOLEFI TAU CLINIC		UNIVERSITAS ACADEMIC LABORATORY	Non-coded	Non-coded	Non-coded	Non-coded
		2010		BELA-BELA CLINIC		TSHWANE ACADEMIC LABORATORY	Non-coded	Non-coded	Non-coded	Non-coded
		2010		MUSINA HOSPITAL		TSHWANE ACADEMIC LABORATORY	Non-coded	Non-coded	Non-coded	Non-coded
		2010		GROBLERSDAL HOSPITAL		TSHWANE ACADEMIC LABORATORY	Non-coded	Non-coded	Non-coded	Non-coded
		2010		NATALSPRUIT HOSPITAL		CHARLOTTE MAXEKE JOHANNESBURG ACADEMIC HOSPITAL	Non-coded	Non-coded	Non-coded	Non-coded
		2010		EMPILISWENI HOSPITAL		DORA NGINZA LABORATORY	Non-coded	Non-coded	Non-coded	Non-coded
		2010		ARMOED CLINIC		TSHWANE ACADEMIC LABORATORY	Non-coded	Non-coded	Non-coded	Non-coded
		2010		KWAMHLANGA HOSPITAL		TSHWANE ACADEMIC LABORATORY	Non-coded	Non-coded	Non-coded	Non-coded
		2010		SHONGWE HOSPITAL		SHONGWE LABORATORY	Non-coded	Non-coded	Non-coded	Non-coded
		2010		CHARLOTTE MAXEKE HOSPITAL		CHARLOTTE MAXEKE JOHANNESBURG ACADEMIC HOSPITAL	Non-coded	Non-coded	Non-coded	Non-coded
		2010		GOEDEREDE CLINIC		TSHWANE ACADEMIC LABORATORY	Non-coded	Non-coded	Non-coded	Non-coded
		2010		BADPLAAS CLINIC		TSHWANE ACADEMIC LABORATORY	Non-coded	Non-coded	Non-coded	Non-coded
		2010		MATHYZENLOOP CLINIC		TSHWANE ACADEMIC LABORATORY	Non-coded	Non-coded	Non-coded	Non-coded
		2010		CHRIS HANI BARAGWANATH HOSP		CHRIS HANI BARAGWANATH LABORATORY	Non-coded	Non-coded	Non-coded	Non-coded
		2010		BELA-BELA CLINIC		TSHWANE ACADEMIC LABORATORY	Non-coded	Non-coded	Non-coded	Non-coded
		2010		MATLALA HOSPITAL		TSHWANE ACADEMIC LABORATORY	Non-coded	Non-coded	Non-coded	Non-coded
		2010		NU 9 CLINIC		DORA NGINZA LABORATORY	Non-coded	Non-coded	Non-coded	Non-coded
		2010		EMPILISWENI GATEWAY CLINIC		DORA NGINZA LABORATORY	Non-coded	Non-coded	Non-coded	Non-coded
		2010		PHAHAMENG CLINIC		TSHWANE ACADEMIC LABORATORY	Non-coded	Non-coded	Non-coded	Non-coded
		2010		KALAFONG HOSPITAL		TSHWANE ACADEMIC LABORATORY	Non-coded	Non-coded	Non-coded	Non-coded
		2010		GANYESA COMMUNITY HOSPITAL		KIMBERLEY LABORATORY	Non-coded	Non-coded	Non-coded	Non-coded
		2010		NABOOMSPRUIT TRANS COUNCIL CLN		TSHWANE ACADEMIC LABORATORY	Non-coded	Non-coded	Non-coded	Non-coded
		2010		INT		ODI LABORATORY	Non-coded	Non-coded	Non-coded	Non-coded
		2010		KALAFONG HOSPITAL		TSHWANE ACADEMIC LABORATORY	Non-coded	Non-coded	Non-coded	Non-coded
		2010		TSHAMAHANZI CLINIC		TSHWANE ACADEMIC LABORATORY	Non-coded	Non-coded	Non-coded	Non-coded
		2010		ADELAIDE TAMBO CLINIC		TSHWANE ACADEMIC LABORATORY	Non-coded	Non-coded	Non-coded	Non-coded
		2010		TMI ASSESSMENT CLINIC		CHARLOTTE MAXEKE JOHANNESBURG ACADEMIC HOSPITAL	Non-coded	Non-coded	Non-coded	Non-coded
		2010		GROBLERSDAL HOSPITAL		POLOKWANE LABORATORY	Non-coded	Non-coded	Non-coded	Non-coded
	INVALID	2010		MVUTSHINI CLINIC [HIBISCUS COAST]	KWAZULU-NATAL	UNKNOWN	MDO	Analytical	Analytical	Invalid
	INDETERMINATE	2010	37	WALLACEDENE CLINIC WC WAL	WESTERN CAPE	TYGERBERG LABORATORY	MDO	Analytical	Analytical	Indeterminate
	THE REACTION YIELDED NO RESULT	2010	52	GREENFIELDS CLINIC [EAST LONDON]	EASTERN CAPE	CHARLOTTE MAXEKE JOHANNESBURG ACADEMIC HOSPITAL	MDO	Analytical	Analytical	Invalid
	THE REACTION YIELDED NO RESULT	2010	276	HEIDELBERG HOSPITAL	GAUTENG	CHARLOTTE MAXEKE JOHANNESBURG ACADEMIC HOSPITAL	MDO	Analytical	Analytical	Invalid
	EQUIVOCAL	2010	184	BARBERTON HOSPITAL	MPUMALANGA	TSHWANE ACADEMIC LABORATORY	MDO	Analytical	Analytical	Indeterminate
	EQUIVOCAL	2010	43	DAGGAKRAAL CLINIC	MPUMALANGA	TSHWANE ACADEMIC LABORATORY	MDO	Analytical	Analytical	Indeterminate
	EQUIVOCAL	2010	201	SHONGWE HOSPITAL	MPUMALANGA	TSHWANE ACADEMIC LABORATORY	MDO	Analytical	Analytical	Indeterminate
	INDETERMINATE	2010	385	THUSANONG HOSPITAL	FREE STATE	UNIVERSITAS ACADEMIC LABORATORY	MDO	Analytical	Analytical	Indeterminate
	EQUIVOCAL	2010	42	TURKEY CLINIC	LIMPOPO	TSHWANE ACADEMIC LABORATORY	MDO	Analytical	Analytical	Indeterminate
	INDETERMINATE	2010	99999	LOWER UMFOLOZI WAR MEMORIAL HOSPITAL	KWAZULU-NATAL	NGWELEZANA LABORATORY	MDO	Analytical	Analytical	Indeterminate
	NOT RESULTED	2010		MARBURG CLINIC	KWAZULU-NATAL	UNKNOWN	Non-coded	Non-coded	Non-coded	Non-coded
	NOT RESULTED	2010		VERULAM CLINIC	KWAZULU-NATAL	UNKNOWN	Non-coded	Non-coded	Non-coded	Non-coded
	NOT RESULTED	2010		PHELANDABA CLINIC	KWAZULU-NATAL	UNKNOWN	Non-coded	Non-coded	Non-coded	Non-coded
		2010		ITIRELENG CLINIC		CHARLOTTE MAXEKE JOHANNESBURG ACADEMIC HOSPITAL	Non-coded	Non-coded	Non-coded	Non-coded
		2010		PIET RETIEF MOBILE CLINICS		TSHWANE ACADEMIC LABORATORY	Non-coded	Non-coded	Non-coded	Non-coded
		2010		PIET RETIEF MOBILE CLINICS		TSHWANE ACADEMIC LABORATORY	Non-coded	Non-coded	Non-coded	Non-coded
		2010		WINTERVELD CLINIC (DUBE)		ODI LABORATORY	Non-coded	Non-coded	Non-coded	Non-coded
		2010		TEBANG PHC CLINIC		UNIVERSITAS ACADEMIC LABORATORY	Non-coded	Non-coded	Non-coded	Non-coded
		2010		NAAS PHC CLINIC		TSHWANE ACADEMIC LABORATORY	Non-coded	Non-coded	Non-coded	Non-coded
		2010		CHARLOTTE MAXEKE HOSPITAL		CHARLOTTE MAXEKE JOHANNESBURG ACADEMIC HOSPITAL	Non-coded	Non-coded	Non-coded	Non-coded
		2010		CALCUTTA CLINIC		TSHWANE ACADEMIC LABORATORY	Non-coded	Non-coded	Non-coded	Non-coded
		2010		ROB FERREIRA HOSPITAL		TSHWANE ACADEMIC LABORATORY	Non-coded	Non-coded	Non-coded	Non-coded
		2010		CALCUTTA CLINIC		TSHWANE ACADEMIC LABORATORY	Non-coded	Non-coded	Non-coded	Non-coded
		2010		THABONG CLINIC WELKOM		UNIVERSITAS ACADEMIC LABORATORY	Non-coded	Non-coded	Non-coded	Non-coded
		2010		REGOROGILE 1 CLINIC		TSHWANE ACADEMIC LABORATORY	Non-coded	Non-coded	Non-coded	Non-coded
		2010		BAINSVLEI CLINIC		UNIVERSITAS ACADEMIC LABORATORY	Non-coded	Non-coded	Non-coded	Non-coded
		2010		SWALLOW CLINIC		TSHWANE ACADEMIC LABORATORY	Non-coded	Non-coded	Non-coded	Non-coded
		2010		WARTBURG PHC CLINIC		DORA NGINZA LABORATORY	Non-coded	Non-coded	Non-coded	Non-coded
		2010		RAHIMA MOOSA HOSPITAL		CHARLOTTE MAXEKE JOHANNESBURG ACADEMIC HOSPITAL	Non-coded	Non-coded	Non-coded	Non-coded
		2010		THULAMAHASHE CLINIC		TSHWANE ACADEMIC LABORATORY	Non-coded	Non-coded	Non-coded	Non-coded
		2010		INT		CHARLOTTE MAXEKE JOHANNESBURG ACADEMIC HOSPITAL	Non-coded	Non-coded	Non-coded	Non-coded
		2010		THEMBA HOSPITAL		TSHWANE ACADEMIC LABORATORY	Non-coded	Non-coded	Non-coded	Non-coded
		2010		GAONGALELWE CLINIC		UNIVERSITAS ACADEMIC LABORATORY	Non-coded	Non-coded	Non-coded	Non-coded
		2010		MONTAGU PHC CLINIC		WORCESTER LABORATORY	Non-coded	Non-coded	Non-coded	Non-coded
		2010		INT		WOLMARANSSTAD LABORATORY	Non-coded	Non-coded	Non-coded	Non-coded
		2010		INT		WOLMARANSSTAD LABORATORY	Non-coded	Non-coded	Non-coded	Non-coded
		2010		HERTZOGVILLE PHC CLINIC		UNIVERSITAS ACADEMIC LABORATORY	Non-coded	Non-coded	Non-coded	Non-coded
		2010		HERTZOGVILLE MUNICIPAL CLINIC		UNIVERSITAS ACADEMIC LABORATORY	Non-coded	Non-coded	Non-coded	Non-coded
		2010		INT		CHARLOTTE MAXEKE JOHANNESBURG ACADEMIC HOSPITAL	Non-coded	Non-coded	Non-coded	Non-coded
		2010		CHARLOTTE MAXEKE HOSPITAL		CHARLOTTE MAXEKE JOHANNESBURG ACADEMIC HOSPITAL	Non-coded	Non-coded	Non-coded	Non-coded
		2010		BETHAL HOSPITAL		TSHWANE ACADEMIC LABORATORY	Non-coded	Non-coded	Non-coded	Non-coded
		2010		EVANDER HOSPITAL		TSHWANE ACADEMIC LABORATORY	Non-coded	Non-coded	Non-coded	Non-coded
		2010		MOGALE CLINIC		CHARLOTTE MAXEKE JOHANNESBURG ACADEMIC HOSPITAL	Non-coded	Non-coded	Non-coded	Non-coded
		2010		RAHIMA MOOSA HOSPITAL		CHARLOTTE MAXEKE JOHANNESBURG ACADEMIC HOSPITAL	Non-coded	Non-coded	Non-coded	Non-coded
		2010		WARRENTON HOSPITAL		KIMBERLEY LABORATORY	Non-coded	Non-coded	Non-coded	Non-coded
		2010		HANIPARK CLINIC		UNIVERSITAS ACADEMIC LABORATORY	Non-coded	Non-coded	Non-coded	Non-coded
		2010		KLIPPLAATDRIFT CLINIC		TSHWANE ACADEMIC LABORATORY	Non-coded	Non-coded	Non-coded	Non-coded
		2010		STERKSPRUIT CLINIC		TSHWANE ACADEMIC LABORATORY	Non-coded	Non-coded	Non-coded	Non-coded
		2010		VALSCHFONTEIN CLINIC		TSHWANE ACADEMIC LABORATORY	Non-coded	Non-coded	Non-coded	Non-coded
		2010		SIYABUSWA CLINIC		TSHWANE ACADEMIC LABORATORY	Non-coded	Non-coded	Non-coded	Non-coded
		2010		NATALSPRUIT HOSPITAL		NATALSPRUIT LABORATORY	Non-coded	Non-coded	Non-coded	Non-coded
		2010		WOLWEKRAAL CLINIC		TSHWANE ACADEMIC LABORATORY	Non-coded	Non-coded	Non-coded	Non-coded
		2010		PIET RETIEF HOSPITAL		TSHWANE ACADEMIC LABORATORY	Non-coded	Non-coded	Non-coded	Non-coded
		2010		MIDDELBURG MUNICIPAL CLINIC		TSHWANE ACADEMIC LABORATORY	Non-coded	Non-coded	Non-coded	Non-coded
		2010		AM KRUGER CLINIC		UNIVERSITAS ACADEMIC LABORATORY	Non-coded	Non-coded	Non-coded	Non-coded
		2010		BOTLENG EXT 3 CLINIC		TSHWANE ACADEMIC LABORATORY	Non-coded	Non-coded	Non-coded	Non-coded
		2010		HERCULES CLINIC		TSHWANE ACADEMIC LABORATORY	Non-coded	Non-coded	Non-coded	Non-coded
		2010		PUDUMONG HEALTH CENTRE		TAUNG LABORATORY	Non-coded	Non-coded	Non-coded	Non-coded
		2010		BOTLENG EXT 3 CLINIC		TSHWANE ACADEMIC LABORATORY	Non-coded	Non-coded	Non-coded	Non-coded
		2010		MUGODENI GRACE HEALTH CENTRE		TSHWANE ACADEMIC LABORATORY	Non-coded	Non-coded	Non-coded	Non-coded
		2010		MAYIBUYE CLINIC		CHARLOTTE MAXEKE JOHANNESBURG ACADEMIC HOSPITAL	Non-coded	Non-coded	Non-coded	Non-coded
		2010		FAR EAST RAND HOSPITAL		CHARLOTTE MAXEKE JOHANNESBURG ACADEMIC HOSPITAL	Non-coded	Non-coded	Non-coded	Non-coded
		2010		RANDBURG CLINIC		CHARLOTTE MAXEKE JOHANNESBURG ACADEMIC HOSPITAL	Non-coded	Non-coded	Non-coded	Non-coded
		2010		WITKOPPEN HWC		CHARLOTTE MAXEKE JOHANNESBURG ACADEMIC HOSPITAL	Non-coded	Non-coded	Non-coded	Non-coded
		2010		UITENHAGE HOSPITAL		DORA NGINZA LABORATORY	Non-coded	Non-coded	Non-coded	Non-coded
		2010		UITENHAGE HOSPITAL		DORA NGINZA LABORATORY	Non-coded	Non-coded	Non-coded	Non-coded
	INDETERMINATE	2010	7650	DIBENG CLINIC	NORTHERN CAPE	KIMBERLEY LABORATORY	MDO	Analytical	Analytical	Indeterminate
	THE REACTION YIELDED NO RESULT	2010	28	TAMBO MEMORIAL HOSPITAL	GAUTENG	CHARLOTTE MAXEKE JOHANNESBURG ACADEMIC HOSPITAL	MDO	Analytical	Analytical	Invalid
	EQUIVOCAL	2010	51	SELEKA PHC CLINIC	LIMPOPO	TSHWANE ACADEMIC LABORATORY	MDO	Analytical	Analytical	Indeterminate
	INDETERMINATE	2010	46	IKHWEZI CDC WC IKW	WESTERN CAPE	TYGERBERG LABORATORY	MDO	Analytical	Analytical	Indeterminate
	INDETERMINATE	2010		CLARE ESTATE CLINIC	KWAZULU-NATAL	UNKNOWN	MDO	Analytical	Analytical	Indeterminate
	EQUIVOCAL	2010	561	EZAMOKUHLE CLINIC	MPUMALANGA	TSHWANE ACADEMIC LABORATORY	MDO	Analytical	Analytical	Indeterminate
	EQUIVOCAL	2010	129	SWARTRUGGENS MUNICIPAL CLINIC	NORTH WEST	TSHWANE ACADEMIC LABORATORY	MDO	Analytical	Analytical	Indeterminate
	INDETERMINATE	2010		WENTWORTH HOSPITAL	KWAZULU-NATAL	UNKNOWN	MDO	Analytical	Analytical	Indeterminate
	EQUIVOCAL	2010	513	BARBERTON HOSPITAL	MPUMALANGA	TSHWANE ACADEMIC LABORATORY	MDO	Analytical	Analytical	Indeterminate
	INDETERMINATE	2010	328	BOTSHABELO HOSPITAL	FREE STATE	UNIVERSITAS ACADEMIC LABORATORY	MDO	Analytical	Analytical	Indeterminate
	THE REACTION YIELDED NO RESULT	2010	44	PONTSHONG (WALKERVILLE) CLINIC	GAUTENG	CHARLOTTE MAXEKE JOHANNESBURG ACADEMIC HOSPITAL	MDO	Analytical	Analytical	Invalid
	INVALID	2010		BENEDICTINE HOSPITAL	KWAZULU-NATAL	UNKNOWN	MDO	Analytical	Analytical	Invalid
	INVALID	2010		CHIBINI CLINIC	KWAZULU-NATAL	UNKNOWN	MDO	Analytical	Analytical	Invalid
	INVALID	2010		GATEWAY CLINIC	KWAZULU-NATAL	UNKNOWN	MDO	Analytical	Analytical	Invalid
	INVALID	2010		GATEWAY CLINIC	KWAZULU-NATAL	UNKNOWN	MDO	Analytical	Analytical	Invalid
	INVALID	2010		GREYTOWN HOSPITAL	KWAZULU-NATAL	UNKNOWN	MDO	Analytical	Analytical	Invalid
	INVALID	2010		HLENGISIZWE CHC	KWAZULU-NATAL	UNKNOWN	MDO	Analytical	Analytical	Invalid
	INVALID	2010		IMBALENHLE CHC	KWAZULU-NATAL	UNKNOWN	MDO	Analytical	Analytical	Invalid
	INVALID	2010		MSUNDUZE BRIDGE CLINIC	KWAZULU-NATAL	UNKNOWN	MDO	Analytical	Analytical	Invalid
	INVALID	2010		MSUNDUZE BRIDGE CLINIC	KWAZULU-NATAL	UNKNOWN	MDO	Analytical	Analytical	Invalid
	INVALID	2010		NGWELEZANA CLINIC	KWAZULU-NATAL	UNKNOWN	MDO	Analytical	Analytical	Invalid
	INVALID	2010		NGWELEZANA CLINIC	KWAZULU-NATAL	UNKNOWN	MDO	Analytical	Analytical	Invalid
	INVALID	2010		NGWELEZANA CLINIC	KWAZULU-NATAL	UNKNOWN	MDO	Analytical	Analytical	Invalid
	INVALID	2010		NGWELEZANA CLINIC	KWAZULU-NATAL	UNKNOWN	MDO	Analytical	Analytical	Invalid
	INVALID	2010		NGWELEZANA HOSPITAL	KWAZULU-NATAL	UNKNOWN	MDO	Analytical	Analytical	Invalid
	INVALID	2010		PEACEVILLE CLINIC	KWAZULU-NATAL	UNKNOWN	MDO	Analytical	Analytical	Invalid
	INVALID	2010		PHAPHAMANI CLINIC	KWAZULU-NATAL	UNKNOWN	MDO	Analytical	Analytical	Invalid
	INVALID	2010		UNKNOWN	UNKNOWN	UNKNOWN	MDO	Analytical	Analytical	Invalid
	INVALID	2010		UNKNOWN	UNKNOWN	UNKNOWN	MDO	Analytical	Analytical	Invalid
	INVALID	2010		WATERFALL CLINIC	KWAZULU-NATAL	UNKNOWN	MDO	Analytical	Analytical	Invalid
	INVALID	2010		WATERFALL CLINIC	KWAZULU-NATAL	UNKNOWN	MDO	Analytical	Analytical	Invalid
	INVALID	2010		EAST BOOM CHC	KWAZULU-NATAL	UNKNOWN	MDO	Analytical	Analytical	Invalid
	NOT AVAILABLE	2010	45	UTLWANANG CLINIC	NORTH WEST	KIMBERLEY LABORATORY	Non-coded	Non-coded	Non-coded	Non-coded
	NOT RESULTED	2010		FOLWENI CLINIC	KWAZULU-NATAL	UNKNOWN	Non-coded	Non-coded	Non-coded	Non-coded
	NOT RESULTED	2010		MALUNGA CLINIC	KWAZULU-NATAL	UNKNOWN	Non-coded	Non-coded	Non-coded	Non-coded
	NOT AVAILABLE	2010	43	NGCOBO CLINIC	EASTERN CAPE	MTHATHA LABORATORY	Non-coded	Non-coded	Non-coded	Non-coded
	NOT RESULTED	2010		UMLAZI AA CLINIC	KWAZULU-NATAL	UNKNOWN	Non-coded	Non-coded	Non-coded	Non-coded
	NOT AVAILABLE	2010	152	MADWALENI HOSPITAL	EASTERN CAPE	MTHATHA LABORATORY	Non-coded	Non-coded	Non-coded	Non-coded
		2010		DORA NGINZA HOSPITAL		DORA NGINZA LABORATORY	Non-coded	Non-coded	Non-coded	Non-coded
		2010		PHOLA PHC CLINIC		TSHWANE ACADEMIC LABORATORY	Non-coded	Non-coded	Non-coded	Non-coded
		2010		MAMELLO CLINIC		UNIVERSITAS ACADEMIC LABORATORY	Non-coded	Non-coded	Non-coded	Non-coded
		2010		TAMBO MEMORIAL HOSPITAL		CHARLOTTE MAXEKE JOHANNESBURG ACADEMIC HOSPITAL	Non-coded	Non-coded	Non-coded	Non-coded
		2010		AMAJUBA MEMORIAL HOSPITAL		TSHWANE ACADEMIC LABORATORY	Non-coded	Non-coded	Non-coded	Non-coded
		2010		PAULINE MORAPELI CLINIC		TSHWANE ACADEMIC LABORATORY	Non-coded	Non-coded	Non-coded	Non-coded
		2010		ITIRELENG CLINIC		CHARLOTTE MAXEKE JOHANNESBURG ACADEMIC HOSPITAL	Non-coded	Non-coded	Non-coded	Non-coded
		2010		NU 13 CLINIC		DORA NGINZA LABORATORY	Non-coded	Non-coded	Non-coded	Non-coded
		2010		NU 9 CLINIC		DORA NGINZA LABORATORY	Non-coded	Non-coded	Non-coded	Non-coded
		2010		ITIRELENG CLINIC		CHARLOTTE MAXEKE JOHANNESBURG ACADEMIC HOSPITAL	Non-coded	Non-coded	Non-coded	Non-coded
		2010		DWALENI CLINIC		TSHWANE ACADEMIC LABORATORY	Non-coded	Non-coded	Non-coded	Non-coded
		2010		WHITTLESEA TB CLINIC		DORA NGINZA LABORATORY	Non-coded	Non-coded	Non-coded	Non-coded
		2010		SHATALE CLINIC		TSHWANE ACADEMIC LABORATORY	Non-coded	Non-coded	Non-coded	Non-coded
		2010		TSHEPISONG CLINIC		LERATONG LABORATORY	Non-coded	Non-coded	Non-coded	Non-coded
		2010		KURUMAN PHC CLINIC		KIMBERLEY LABORATORY	Non-coded	Non-coded	Non-coded	Non-coded
		2010		RIETVALLEI CLINIC		LERATONG LABORATORY	Non-coded	Non-coded	Non-coded	Non-coded
		2010		RIETVALLEI CLINIC		LERATONG LABORATORY	Non-coded	Non-coded	Non-coded	Non-coded
		2010		RIETVALLEI CLINIC		LERATONG LABORATORY	Non-coded	Non-coded	Non-coded	Non-coded
		2010		ASKAM CLINIC		KIMBERLEY LABORATORY	Non-coded	Non-coded	Non-coded	Non-coded
		2010		MANI DIPICO HOSPITAL		KIMBERLEY LABORATORY	Non-coded	Non-coded	Non-coded	Non-coded
		2010		VAN DER MERWESKRAAL CLINIC		TSHWANE ACADEMIC LABORATORY	Non-coded	Non-coded	Non-coded	Non-coded
		2010		INT		TSHWANE ACADEMIC LABORATORY	Non-coded	Non-coded	Non-coded	Non-coded
		2010		ARTHURSTONE CLINIC		TSHWANE ACADEMIC LABORATORY	Non-coded	Non-coded	Non-coded	Non-coded
		2010		KWANOMZANO CLINIC		DORA NGINZA LABORATORY	Non-coded	Non-coded	Non-coded	Non-coded
		2010		KILDARE CLINIC		TSHWANE ACADEMIC LABORATORY	Non-coded	Non-coded	Non-coded	Non-coded
		2010		KWANOMZANO CLINIC		DORA NGINZA LABORATORY	Non-coded	Non-coded	Non-coded	Non-coded
		2010		VERENA CLINIC		TSHWANE ACADEMIC LABORATORY	Non-coded	Non-coded	Non-coded	Non-coded
		2010		FENE CLINIC		TSHWANE ACADEMIC LABORATORY	Non-coded	Non-coded	Non-coded	Non-coded
		2010		MOKOPANE HOSPITAL		TSHWANE ACADEMIC LABORATORY	Non-coded	Non-coded	Non-coded	Non-coded
		2010		MOLOTO CLINIC		TSHWANE ACADEMIC LABORATORY	Non-coded	Non-coded	Non-coded	Non-coded
		2010		MATSEPE CLINIC		TSHWANE ACADEMIC LABORATORY	Non-coded	Non-coded	Non-coded	Non-coded
		2010		MATSEPE CLINIC		TSHWANE ACADEMIC LABORATORY	Non-coded	Non-coded	Non-coded	Non-coded
		2010		TLANGELANI CLINIC		TSHWANE ACADEMIC LABORATORY	Non-coded	Non-coded	Non-coded	Non-coded
		2010		GROBLERSDAL HOSPITAL		TSHWANE ACADEMIC LABORATORY	Non-coded	Non-coded	Non-coded	Non-coded
		2010		CHIEF ALBERT LUTHULI CLINIC		CHARLOTTE MAXEKE JOHANNESBURG ACADEMIC HOSPITAL	Non-coded	Non-coded	Non-coded	Non-coded
		2010		NAAS PHC CLINIC		TSHWANE ACADEMIC LABORATORY	Non-coded	Non-coded	Non-coded	Non-coded
		2010		CHARLOTTE MAXEKE HOSPITAL		CHARLOTTE MAXEKE JOHANNESBURG ACADEMIC HOSPITAL	Non-coded	Non-coded	Non-coded	Non-coded
		2010		EMPILWENI GOMPO HEALTH CENTRE		DORA NGINZA LABORATORY	Non-coded	Non-coded	Non-coded	Non-coded
		2010		WITPOORT HOSPITAL		TSHWANE ACADEMIC LABORATORY	Non-coded	Non-coded	Non-coded	Non-coded
		2010		KHUTSONG WEST CLINIC		CHARLOTTE MAXEKE JOHANNESBURG ACADEMIC HOSPITAL	Non-coded	Non-coded	Non-coded	Non-coded
		2010		MJANYANA CLINIC		ALL SAINTS LABORATORY	Non-coded	Non-coded	Non-coded	Non-coded
		2010		ZEBEDIELA ESTATE CLINIC		TSHWANE ACADEMIC LABORATORY	Non-coded	Non-coded	Non-coded	Non-coded
		2010		FRERE HOSPITAL		DORA NGINZA LABORATORY	Non-coded	Non-coded	Non-coded	Non-coded
		2010		BORELELO CLINIC		TSHWANE ACADEMIC LABORATORY	Non-coded	Non-coded	Non-coded	Non-coded
		2010		TLANGELANI CLINIC		TSHWANE ACADEMIC LABORATORY	Non-coded	Non-coded	Non-coded	Non-coded
		2010		MOHADIN CLINIC		CHARLOTTE MAXEKE JOHANNESBURG ACADEMIC HOSPITAL	Non-coded	Non-coded	Non-coded	Non-coded
		2010		DR IVAN TOMS CLINIC		TYGERBERG LABORATORY	Non-coded	Non-coded	Non-coded	Non-coded
		2010		DR IVAN TOMS CLINIC		TYGERBERG LABORATORY	Non-coded	Non-coded	Non-coded	Non-coded
		2010		HELEN JOSEPH HOSPITAL		HELEN JOSEPH LABORATORY	Non-coded	Non-coded	Non-coded	Non-coded
		2010		MACASSAR DAY HOSPITAL		TYGERBERG LABORATORY	Non-coded	Non-coded	Non-coded	Non-coded
		2010		TINA FALLS CLINIC		MTHATHA LABORATORY	Non-coded	Non-coded	Non-coded	Non-coded
		2010		BOTHAVILLE TOWN CLINIC		UNIVERSITAS ACADEMIC LABORATORY	Non-coded	Non-coded	Non-coded	Non-coded
		2010		GENEVA CLINIC		UNIVERSITAS ACADEMIC LABORATORY	Non-coded	Non-coded	Non-coded	Non-coded
		2010		MARUPING CLINIC		KIMBERLEY LABORATORY	Non-coded	Non-coded	Non-coded	Non-coded
		2010		T BEQUEST PHC CLINIC		MTHATHA LABORATORY	Non-coded	Non-coded	Non-coded	Non-coded
		2010		T BEQUEST PHC CLINIC		MTHATHA LABORATORY	Non-coded	Non-coded	Non-coded	Non-coded
		2010		T BEQUEST PHC CLINIC		MTHATHA LABORATORY	Non-coded	Non-coded	Non-coded	Non-coded
		2010		KURUMAN PHC CLINIC		KIMBERLEY LABORATORY	Non-coded	Non-coded	Non-coded	Non-coded
		2010		NAAS CLINIC BLOCK B		TSHWANE ACADEMIC LABORATORY	Non-coded	Non-coded	Non-coded	Non-coded
		2010		NAAS PHC CLINIC		TSHWANE ACADEMIC LABORATORY	Non-coded	Non-coded	Non-coded	Non-coded
	THE REACTION YIELDED NO RESULT	2010	138	KOPANONG HOSPITAL	GAUTENG	CHARLOTTE MAXEKE JOHANNESBURG ACADEMIC HOSPITAL	MDO	Analytical	Analytical	Invalid
	INDETERMINATE	2010	36	BOTSHABELO HOSPITAL	FREE STATE	UNIVERSITAS ACADEMIC LABORATORY	MDO	Analytical	Analytical	Indeterminate
	INDETERMINATE	2010	36	PELONOMI HOSPITAL	FREE STATE	UNIVERSITAS ACADEMIC LABORATORY	MDO	Analytical	Analytical	Indeterminate
	EQUIVOCAL	2010	50	WITBANK HOSPITAL	MPUMALANGA	TSHWANE ACADEMIC LABORATORY	MDO	Analytical	Analytical	Indeterminate
	INVALID	2010		HLENGISIZWE CHC	KWAZULU-NATAL	UNKNOWN	MDO	Analytical	Analytical	Invalid
	INVALID	2010		KWA-DABEKA CHC	KWAZULU-NATAL	UNKNOWN	MDO	Analytical	Analytical	Invalid
	EQUIVOCAL	2010	288	EVANDER HOSPITAL	MPUMALANGA	TSHWANE ACADEMIC LABORATORY	MDO	Analytical	Analytical	Indeterminate
	INVALID	2010		APPELSBOSCH HOSPITAL	KWAZULU-NATAL	UNKNOWN	MDO	Analytical	Analytical	Invalid
	INVALID	2010		BRUNTVILLE CHC	KWAZULU-NATAL	UNKNOWN	MDO	Analytical	Analytical	Invalid
	INVALID	2010		BRUNTVILLE CHC	KWAZULU-NATAL	UNKNOWN	MDO	Analytical	Analytical	Invalid
	INVALID	2010		CATHERINE BOOTH HOSPITAL	KWAZULU-NATAL	UNKNOWN	MDO	Analytical	Analytical	Invalid
	INVALID	2010		CATO MANOR CLINIC	KWAZULU-NATAL	UNKNOWN	MDO	Analytical	Analytical	Invalid
	INVALID	2010		CLARE ESTATE CLINIC	KWAZULU-NATAL	UNKNOWN	MDO	Analytical	Analytical	Invalid
	INVALID	2010		DUNDEE HOSPITAL	KWAZULU-NATAL	UNKNOWN	MDO	Analytical	Analytical	Invalid
	INVALID	2010		ESTCOURT HOSPITAL	KWAZULU-NATAL	UNKNOWN	MDO	Analytical	Analytical	Invalid
	INVALID	2010		FOLWENI CLINIC	KWAZULU-NATAL	UNKNOWN	MDO	Analytical	Analytical	Invalid
	INVALID	2010		HALLEY STOTT CLINIC	KWAZULU-NATAL	UNKNOWN	MDO	Analytical	Analytical	Invalid
	INVALID	2010		HALLEY STOTT CLINIC	KWAZULU-NATAL	UNKNOWN	MDO	Analytical	Analytical	Invalid
	INVALID	2010		KINGSBURGH CLINIC	KWAZULU-NATAL	UNKNOWN	MDO	Analytical	Analytical	Invalid
	INVALID	2010		LADYBANK CLINIC	KWAZULU-NATAL	UNKNOWN	MDO	Analytical	Analytical	Invalid
	INVALID	2010		MAKHOWE CLINIC	KWAZULU-NATAL	UNKNOWN	MDO	Analytical	Analytical	Invalid
	INVALID	2010		NDWEDWE CHC	KWAZULU-NATAL	UNKNOWN	MDO	Analytical	Analytical	Invalid
	INVALID	2010		PRINCE MSHIYENI HOSPITAL	KWAZULU-NATAL	UNKNOWN	MDO	Analytical	Analytical	Invalid
	INVALID	2010		ROCKCLIFF CLINIC	KWAZULU-NATAL	UNKNOWN	MDO	Analytical	Analytical	Invalid
	INVALID	2010		SOBANTU CLINIC	KWAZULU-NATAL	UNKNOWN	MDO	Analytical	Analytical	Invalid
	INVALID	2010		ST ANDREWS HOSPITAL	KWAZULU-NATAL	UNKNOWN	MDO	Analytical	Analytical	Invalid
	INVALID	2010		ST ANDREWS HOSPITAL	KWAZULU-NATAL	UNKNOWN	MDO	Analytical	Analytical	Invalid
	INVALID	2010		ST ANDREWS HOSPITAL	KWAZULU-NATAL	UNKNOWN	MDO	Analytical	Analytical	Invalid
	INVALID	2010		TOWNSHIP CENTRE [CHATSWORTH]	KWAZULU-NATAL	UNKNOWN	MDO	Analytical	Analytical	Invalid
	INVALID	2010		TOWNSHIP CENTRE [CHATSWORTH]	KWAZULU-NATAL	UNKNOWN	MDO	Analytical	Analytical	Invalid
	INVALID	2010		TRENANCE PARK CLINIC	KWAZULU-NATAL	UNKNOWN	MDO	Analytical	Analytical	Invalid
	INVALID	2010		UMLAZI AA CLINIC	KWAZULU-NATAL	UNKNOWN	MDO	Analytical	Analytical	Invalid
	THE REACTION YIELDED NO RESULT	2010	399	SCHWEIZER RENEKE HOSPITAL	NORTH WEST	CHARLOTTE MAXEKE JOHANNESBURG ACADEMIC HOSPITAL	MDO	Analytical	Analytical	Invalid
	NOT RESULTED	2010		ST MARY'S HOSPITAL	KWAZULU-NATAL	UNKNOWN	Non-coded	Non-coded	Non-coded	Non-coded
	NOT AVAILABLE	2010	222	RITCHIE CLINIC	NORTHERN CAPE	KIMBERLEY LABORATORY	Non-coded	Non-coded	Non-coded	Non-coded
	NOT RESULTED	2010		CLARE ESTATE CLINIC	KWAZULU-NATAL	UNKNOWN	Non-coded	Non-coded	Non-coded	Non-coded
	NOT RESULTED	2010		G J CROOKES HOSPITAL	KWAZULU-NATAL	UNKNOWN	Non-coded	Non-coded	Non-coded	Non-coded
	NOT RESULTED	2010		ST MARY'S HOSPITAL	KWAZULU-NATAL	UNKNOWN	Non-coded	Non-coded	Non-coded	Non-coded
	NOT RESULTED	2010		FOLWENI CLINIC	KWAZULU-NATAL	UNKNOWN	Non-coded	Non-coded	Non-coded	Non-coded
	NOT RESULTED	2010		ST MARY'S HOSPITAL	KWAZULU-NATAL	UNKNOWN	Non-coded	Non-coded	Non-coded	Non-coded
	NOT RESULTED	2010		UMPHUMULO HOSPITAL	KWAZULU-NATAL	UNKNOWN	Non-coded	Non-coded	Non-coded	Non-coded
		2010		OPKOMS CLINIC		UNIVERSITAS ACADEMIC LABORATORY	Non-coded	Non-coded	Non-coded	Non-coded
		2010		INT		CHARLOTTE MAXEKE JOHANNESBURG ACADEMIC HOSPITAL	Non-coded	Non-coded	Non-coded	Non-coded
		2010		NOKUTHELA NGWENYA CHC		CHARLOTTE MAXEKE JOHANNESBURG ACADEMIC HOSPITAL	Non-coded	Non-coded	Non-coded	Non-coded
		2010		NOKUTHELA NGWENYA CHC		CHARLOTTE MAXEKE JOHANNESBURG ACADEMIC HOSPITAL	Non-coded	Non-coded	Non-coded	Non-coded
		2010		NOKUTHELA NGWENYA CHC		CHARLOTTE MAXEKE JOHANNESBURG ACADEMIC HOSPITAL	Non-coded	Non-coded	Non-coded	Non-coded
		2010		SESHEGO HOSPITAL		TSHWANE ACADEMIC LABORATORY	Non-coded	Non-coded	Non-coded	Non-coded
		2010		MAYFAIR CLINIC		CHARLOTTE MAXEKE JOHANNESBURG ACADEMIC HOSPITAL	Non-coded	Non-coded	Non-coded	Non-coded
		2010		DENDRON CLINIC		TSHWANE ACADEMIC LABORATORY	Non-coded	Non-coded	Non-coded	Non-coded
		2010		MOKAMOLE CLINIC		TSHWANE ACADEMIC LABORATORY	Non-coded	Non-coded	Non-coded	Non-coded
		2010		MPHAMBO HEALTH CENTRE		TSHWANE ACADEMIC LABORATORY	Non-coded	Non-coded	Non-coded	Non-coded
		2010		BOEKENHOUT CLINIC		TSHWANE ACADEMIC LABORATORY	Non-coded	Non-coded	Non-coded	Non-coded
		2010		MASHAU CLINIC		TSHWANE ACADEMIC LABORATORY	Non-coded	Non-coded	Non-coded	Non-coded
		2010		ELIM HOSPITAL		TSHWANE ACADEMIC LABORATORY	Non-coded	Non-coded	Non-coded	Non-coded
		2010		MADRAS CLINIC		TSHWANE ACADEMIC LABORATORY	Non-coded	Non-coded	Non-coded	Non-coded
		2010		ISLINGTON CLINIC		TSHWANE ACADEMIC LABORATORY	Non-coded	Non-coded	Non-coded	Non-coded
		2010		LEBOWAKGOMO MOBILE CLINIC C		TSHWANE ACADEMIC LABORATORY	Non-coded	Non-coded	Non-coded	Non-coded
		2010		PHOKOANE CLINIC		TSHWANE ACADEMIC LABORATORY	Non-coded	Non-coded	Non-coded	Non-coded
		2010		ZITULELE HOSPITAL		MTHATHA LABORATORY	Non-coded	Non-coded	Non-coded	Non-coded
		2010		GQAGA CLINIC		MTHATHA LABORATORY	Non-coded	Non-coded	Non-coded	Non-coded
		2010		DILOKONG HOSPITAL		TSHWANE ACADEMIC LABORATORY	Non-coded	Non-coded	Non-coded	Non-coded
		2010		GATEWAY CLINIC TAUNG		KIMBERLEY LABORATORY	Non-coded	Non-coded	Non-coded	Non-coded
		2010		BADPLAAS CLINIC		EMBHULENI LABORATORY	Non-coded	Non-coded	Non-coded	Non-coded
		2010		BOOSPLAAS CLINIC		TSHWANE ACADEMIC LABORATORY	Non-coded	Non-coded	Non-coded	Non-coded
		2010		GEN DE LA REY HOSPITAL		CHARLOTTE MAXEKE JOHANNESBURG ACADEMIC HOSPITAL	Non-coded	Non-coded	Non-coded	Non-coded
		2010		ITSOSENG CLINIC		CHARLOTTE MAXEKE JOHANNESBURG ACADEMIC HOSPITAL	Non-coded	Non-coded	Non-coded	Non-coded
		2010		LEBOWAKGOMO MOBILE CLINIC B		ZEBEDIELA LABORATORY	Non-coded	Non-coded	Non-coded	Non-coded
		2010		LOTA CLINIC		MTHATHA LABORATORY	Non-coded	Non-coded	Non-coded	Non-coded
		2010		THEMBA HOSPITAL		TSHWANE ACADEMIC LABORATORY	Non-coded	Non-coded	Non-coded	Non-coded
		2010		ABBOTSPOORT PHC CLINIC		TSHWANE ACADEMIC LABORATORY	Non-coded	Non-coded	Non-coded	Non-coded
		2010		MIDDELBURG HOSPITAL		TSHWANE ACADEMIC LABORATORY	Non-coded	Non-coded	Non-coded	Non-coded
		2010		SEBOKENG HOSPITAL		CHARLOTTE MAXEKE JOHANNESBURG ACADEMIC HOSPITAL	Non-coded	Non-coded	Non-coded	Non-coded
		2010		DAWNPARK CLINIC-B		CHARLOTTE MAXEKE JOHANNESBURG ACADEMIC HOSPITAL	Non-coded	Non-coded	Non-coded	Non-coded
		2010		BOPHELONG CLINIC WELKOM		UNIVERSITAS ACADEMIC LABORATORY	Non-coded	Non-coded	Non-coded	Non-coded
		2010		GURA CLINIC		MTHATHA LABORATORY	Non-coded	Non-coded	Non-coded	Non-coded
		2010		MUDIMELA CLINIC		TSHWANE ACADEMIC LABORATORY	Non-coded	Non-coded	Non-coded	Non-coded
		2010		INT		TSHWANE ACADEMIC LABORATORY	Non-coded	Non-coded	Non-coded	Non-coded
		2010		VAALROCK PHC CLINIC		UNIVERSITAS ACADEMIC LABORATORY	Non-coded	Non-coded	Non-coded	Non-coded
		2010		MIDDELBURG MUNICIPAL CLINIC		TSHWANE ACADEMIC LABORATORY	Non-coded	Non-coded	Non-coded	Non-coded
		2010		PHILADELPHIA HOSPITAL		TSHWANE ACADEMIC LABORATORY	Non-coded	Non-coded	Non-coded	Non-coded
		2010		BUITE STREET CLINIC		POLOKWANE LABORATORY	Non-coded	Non-coded	Non-coded	Non-coded
		2010		NATALSPRUIT HOSPITAL		NATALSPRUIT LABORATORY	Non-coded	Non-coded	Non-coded	Non-coded
		2010		IKHWEZI PHC CLINIC		TYGERBERG LABORATORY	Non-coded	Non-coded	Non-coded	Non-coded
		2010		IDASVALLEI PHC CLINIC		TYGERBERG LABORATORY	Non-coded	Non-coded	Non-coded	Non-coded
		2010		MOSESETJANE CLINIC		TSHWANE ACADEMIC LABORATORY	Non-coded	Non-coded	Non-coded	Non-coded
		2010		LERATONG HOSPITAL		LERATONG LABORATORY	Non-coded	Non-coded	Non-coded	Non-coded
		2010		LOURDES CLINIC		MTHATHA LABORATORY	Non-coded	Non-coded	Non-coded	Non-coded
		2010		MOSESETJANE CLINIC		POTGIETERSRUS LABORATORY	Non-coded	Non-coded	Non-coded	Non-coded
		2010		TSHUNGWANA CLINIC		MTHATHA LABORATORY	Non-coded	Non-coded	Non-coded	Non-coded
		2010		MEJE CLINIC		MTHATHA LABORATORY	Non-coded	Non-coded	Non-coded	Non-coded
		2010		BARBERTON HOSPITAL		TSHWANE ACADEMIC LABORATORY	Non-coded	Non-coded	Non-coded	Non-coded
		2010		MOHADIN CLINIC		CHARLOTTE MAXEKE JOHANNESBURG ACADEMIC HOSPITAL	Non-coded	Non-coded	Non-coded	Non-coded
		2010		LESEDING CLINIC		UNIVERSITAS ACADEMIC LABORATORY	Non-coded	Non-coded	Non-coded	Non-coded
		2010		LESEDING CLINIC		UNIVERSITAS ACADEMIC LABORATORY	Non-coded	Non-coded	Non-coded	Non-coded
		2010		STEVE BIKO ACADEMIC HOSPITAL		TSHWANE ACADEMIC LABORATORY	Non-coded	Non-coded	Non-coded	Non-coded
		2010		GEN DE LA REY HOSPITAL		CHARLOTTE MAXEKE JOHANNESBURG ACADEMIC HOSPITAL	Non-coded	Non-coded	Non-coded	Non-coded
		2010		KWANOKATHULA CLINIC		GEORGE LABORATORY	Non-coded	Non-coded	Non-coded	Non-coded
		2010		NCEMBU CLINIC		MTHATHA LABORATORY	Non-coded	Non-coded	Non-coded	Non-coded
		2010		DALIWONGA CLINIC		MTHATHA LABORATORY	Non-coded	Non-coded	Non-coded	Non-coded
		2010		ST PATRICKS HOSPITAL		MTHATHA LABORATORY	Non-coded	Non-coded	Non-coded	Non-coded
		2010		RITCHIE CLINIC		KIMBERLEY LABORATORY	Non-coded	Non-coded	Non-coded	Non-coded
		2010		RUSTENBURG PROVINCIAL HOSPITAL		CHARLOTTE MAXEKE JOHANNESBURG ACADEMIC HOSPITAL	Non-coded	Non-coded	Non-coded	Non-coded
		2010		MARBLE HALL MUNICIPAL CLINIC		POLOKWANE LABORATORY	Non-coded	Non-coded	Non-coded	Non-coded
		2010		GROBLERSDAL HOSPITAL		POLOKWANE LABORATORY	Non-coded	Non-coded	Non-coded	Non-coded
		2010		GROBLERSDAL HOSPITAL		POLOKWANE LABORATORY	Non-coded	Non-coded	Non-coded	Non-coded
		2010		WITFONTEIN CLINIC		POLOKWANE LABORATORY	Non-coded	Non-coded	Non-coded	Non-coded
	INSUFFICIENT.	2010	1177	PHEKOLONG HOSPITAL	FREE STATE	UNIVERSITAS ACADEMIC LABORATORY	MDO	Pre-Analytical	HCW	Insufficient
	INDETERMINATE	2010	52	IKHWEZI CDC WC IKW	WESTERN CAPE	TYGERBERG LABORATORY	MDO	Analytical	Analytical	Indeterminate
	INDETERMINATE	2010	44	NKQUBELA CLINIC WC NQB	WESTERN CAPE	TYGERBERG LABORATORY	MDO	Analytical	Analytical	Indeterminate
	INDETERMINATE	2010	71	RIVIERSONDEREND PHC CLINIC	WESTERN CAPE	TYGERBERG LABORATORY	MDO	Analytical	Analytical	Indeterminate
	INDETERMINATE	2010	29	WILLA PHC CLINIC	WESTERN CAPE	TYGERBERG LABORATORY	MDO	Analytical	Analytical	Indeterminate
	THE REACTION YIELDED NO RESULT	2010	314	FAR EAST RAND HOSPITAL	GAUTENG	CHARLOTTE MAXEKE JOHANNESBURG ACADEMIC HOSPITAL	MDO	Analytical	Analytical	Invalid
	EQUIVOCAL	2010	239	WITBANK HOSPITAL	MPUMALANGA	TSHWANE ACADEMIC LABORATORY	MDO	Analytical	Analytical	Indeterminate
	THE REACTION YIELDED NO RESULT	2010	326	SCHWEIZER RENEKE HOSPITAL	NORTH WEST	CHARLOTTE MAXEKE JOHANNESBURG ACADEMIC HOSPITAL	MDO	Analytical	Analytical	Invalid
	NOT AVAILABLE	2010	48	KAREESBURG CHC	NORTHERN CAPE	KIMBERLEY LABORATORY	Non-coded	Non-coded	Non-coded	Non-coded
	NOT RESULTED	2010		GATEWAY CLINIC	KWAZULU-NATAL	UNKNOWN	Non-coded	Non-coded	Non-coded	Non-coded
	NOT RESULTED	2010		LADYSMITH HOSPITAL	KWAZULU-NATAL	UNKNOWN	Non-coded	Non-coded	Non-coded	Non-coded
	NOT RESULTED	2010		ROCKCLIFF CLINIC	KWAZULU-NATAL	UNKNOWN	Non-coded	Non-coded	Non-coded	Non-coded
	NOT RESULTED	2010		VRYHEID HOSPITAL	KWAZULU-NATAL	UNKNOWN	Non-coded	Non-coded	Non-coded	Non-coded
	NOT RESULTED	2010		NEWCASTLE HOSPITAL	KWAZULU-NATAL	UNKNOWN	Non-coded	Non-coded	Non-coded	Non-coded
		2010		KATHU COMMUNITY HEALTH		KIMBERLEY LABORATORY	Non-coded	Non-coded	Non-coded	Non-coded
		2010		CHATTY CLINIC		DORA NGINZA LABORATORY	Non-coded	Non-coded	Non-coded	Non-coded
		2010		ITIRELENG CLINIC		CHARLOTTE MAXEKE JOHANNESBURG ACADEMIC HOSPITAL	Non-coded	Non-coded	Non-coded	Non-coded
		2010		GLENMORE CLINIC		TSHWANE ACADEMIC LABORATORY	Non-coded	Non-coded	Non-coded	Non-coded
		2010		QUEEN'S MERCY CLINIC		MTHATHA LABORATORY	Non-coded	Non-coded	Non-coded	Non-coded
		2010		ISILINDINI CLINIC		MTHATHA LABORATORY	Non-coded	Non-coded	Non-coded	Non-coded
		2010		BOITSHOKO CLINIC		CHARLOTTE MAXEKE JOHANNESBURG ACADEMIC HOSPITAL	Non-coded	Non-coded	Non-coded	Non-coded
		2010		ISILINDINI CLINIC		MTHATHA LABORATORY	Non-coded	Non-coded	Non-coded	Non-coded
		2010		SHEPHERD'S HOPE CLINIC		MTHATHA LABORATORY	Non-coded	Non-coded	Non-coded	Non-coded
		2010		SILVERTOWN CLINIC		UITENHAGE LABORATORY	Non-coded	Non-coded	Non-coded	Non-coded
		2010		WOLMARANSTAD TOWN CLINIC		CHARLOTTE MAXEKE JOHANNESBURG ACADEMIC HOSPITAL	Non-coded	Non-coded	Non-coded	Non-coded
		2010		ITUMELENG COMMUNITY HEALTH		UNIVERSITAS ACADEMIC LABORATORY	Non-coded	Non-coded	Non-coded	Non-coded
		2010		KABOKWENI HEALTH CENTRE		TSHWANE ACADEMIC LABORATORY	Non-coded	Non-coded	Non-coded	Non-coded
		2010		BHUGA COMMUNITY HEALTH CENTRE		TSHWANE ACADEMIC LABORATORY	Non-coded	Non-coded	Non-coded	Non-coded
		2010		DONALD FRASER HOSPITAL		TSHWANE ACADEMIC LABORATORY	Non-coded	Non-coded	Non-coded	Non-coded
		2010		NAAS CLINIC BLOCK B		TSHWANE ACADEMIC LABORATORY	Non-coded	Non-coded	Non-coded	Non-coded
		2010		HLOGOTLOU PHC CLINIC		TSHWANE ACADEMIC LABORATORY	Non-coded	Non-coded	Non-coded	Non-coded
		2010		DERBY CLINIC		SWARTRUGGENS LABORATORY	Non-coded	Non-coded	Non-coded	Non-coded
		2010		GREENPOINT CLINIC		KIMBERLEY LABORATORY	Non-coded	Non-coded	Non-coded	Non-coded
		2010		RIETVLEI PHC		MTHATHA LABORATORY	Non-coded	Non-coded	Non-coded	Non-coded
		2010		ST MARGARET'S PHC		MTHATHA LABORATORY	Non-coded	Non-coded	Non-coded	Non-coded
		2010		ST MARGARET'S PHC		MTHATHA LABORATORY	Non-coded	Non-coded	Non-coded	Non-coded
		2010		BOTHITHONG CLINIC		KIMBERLEY LABORATORY	Non-coded	Non-coded	Non-coded	Non-coded
		2010		WRENCHVILLE CLINIC		KIMBERLEY LABORATORY	Non-coded	Non-coded	Non-coded	Non-coded
		2010		COLERIDGE CLINIC		KIMBERLEY LABORATORY	Non-coded	Non-coded	Non-coded	Non-coded
		2010		MOLETLANE CLINIC		TSHWANE ACADEMIC LABORATORY	Non-coded	Non-coded	Non-coded	Non-coded
		2010		PHOKWANE MUNICIPAL CLINIC		KIMBERLEY LABORATORY	Non-coded	Non-coded	Non-coded	Non-coded
		2010		ST FRANCIS BAY PHC CLINIC		DORA NGINZA LABORATORY	Non-coded	Non-coded	Non-coded	Non-coded
		2010		MIDDELBURG HOSPITAL		MIDDELBURG LABORATORY	Non-coded	Non-coded	Non-coded	Non-coded
		2010		NDAWENZIMA CLINIC		MTHATHA LABORATORY	Non-coded	Non-coded	Non-coded	Non-coded
		2010		VRYBURG PHC CLINIC		KIMBERLEY LABORATORY	Non-coded	Non-coded	Non-coded	Non-coded
		2010		VERENA CLINIC		TSHWANE ACADEMIC LABORATORY	Non-coded	Non-coded	Non-coded	Non-coded
		2010		LUBALEKO CLINIC		MTHATHA LABORATORY	Non-coded	Non-coded	Non-coded	Non-coded
		2010		DUNDEE MOBILE (GOXE) CLINIC		MTHATHA LABORATORY	Non-coded	Non-coded	Non-coded	Non-coded
		2010		NKONZO CLINIC		MTHATHA LABORATORY	Non-coded	Non-coded	Non-coded	Non-coded
		2010		NTIBANE CLINIC		MTHATHA LABORATORY	Non-coded	Non-coded	Non-coded	Non-coded
		2010		ZITULELE HOSPITAL		MTHATHA LABORATORY	Non-coded	Non-coded	Non-coded	Non-coded
		2010		NQANDA CLINIC		MTHATHA LABORATORY	Non-coded	Non-coded	Non-coded	Non-coded
		2010		JEPPES REEF CLINIC		TSHWANE ACADEMIC LABORATORY	Non-coded	Non-coded	Non-coded	Non-coded
		2010		ZITULELE HOSPITAL		MTHATHA LABORATORY	Non-coded	Non-coded	Non-coded	Non-coded
		2010		EDENVALE HOSPITAL		CHARLOTTE MAXEKE JOHANNESBURG ACADEMIC HOSPITAL	Non-coded	Non-coded	Non-coded	Non-coded
		2010		PIETERSBURG HOSPITAL		POLOKWANE LABORATORY	Non-coded	Non-coded	Non-coded	Non-coded
		2010		PITSEDISULEJANG CLINIC		TSHWANE ACADEMIC LABORATORY	Non-coded	Non-coded	Non-coded	Non-coded
		2010		MAMOTSHWA CLINIC		TSHWANE ACADEMIC LABORATORY	Non-coded	Non-coded	Non-coded	Non-coded
		2010		FENE CLINIC		TSHWANE ACADEMIC LABORATORY	Non-coded	Non-coded	Non-coded	Non-coded
		2010		LWANDILE CLINIC		MTHATHA LABORATORY	Non-coded	Non-coded	Non-coded	Non-coded
		2010		ROLLE CLINIC		TSHWANE ACADEMIC LABORATORY	Non-coded	Non-coded	Non-coded	Non-coded
		2010		LUDLOW CLINIC		TSHWANE ACADEMIC LABORATORY	Non-coded	Non-coded	Non-coded	Non-coded
		2010		HERTZOGVILLE MUNICIPAL CLINIC		UNIVERSITAS ACADEMIC LABORATORY	Non-coded	Non-coded	Non-coded	Non-coded
		2010		INT		TSHWANE ACADEMIC LABORATORY	Non-coded	Non-coded	Non-coded	Non-coded
		2010		BURGERSFORT CLINIC		TSHWANE ACADEMIC LABORATORY	Non-coded	Non-coded	Non-coded	Non-coded
		2010		NANCEFIELD CLINIC		TSHWANE ACADEMIC LABORATORY	Non-coded	Non-coded	Non-coded	Non-coded
		2010		LEFISOANE CLINIC		TSHWANE ACADEMIC LABORATORY	Non-coded	Non-coded	Non-coded	Non-coded
		2010		TSHUNGWANA CLINIC		MTHATHA LABORATORY	Non-coded	Non-coded	Non-coded	Non-coded
		2010		PALMERTON CLINIC		MTHATHA LABORATORY	Non-coded	Non-coded	Non-coded	Non-coded
		2010		BOPHELONG CLINIC ODENDAALSRUS		UNIVERSITAS ACADEMIC LABORATORY	Non-coded	Non-coded	Non-coded	Non-coded
		2010		GANYESA HEALTH CENTRE		KIMBERLEY LABORATORY	Non-coded	Non-coded	Non-coded	Non-coded
		2010		REAGILE CLINIC		SWARTRUGGENS LABORATORY	Non-coded	Non-coded	Non-coded	Non-coded
		2010		NKHENSANI HOSPITAL		TSHWANE ACADEMIC LABORATORY	Non-coded	Non-coded	Non-coded	Non-coded
		2010		EZIBELENI CLINIC		QUEENSTOWN LABORATORY	Non-coded	Non-coded	Non-coded	Non-coded
		2010		CHIEF ALBERT LUTHULI CLINIC		CHARLOTTE MAXEKE JOHANNESBURG ACADEMIC HOSPITAL	Non-coded	Non-coded	Non-coded	Non-coded
		2010		NKHENSANI HOSPITAL		TSHWANE ACADEMIC LABORATORY	Non-coded	Non-coded	Non-coded	Non-coded
		2010		GRAHAMSTOWN PHC CLINIC		DORA NGINZA LABORATORY	Non-coded	Non-coded	Non-coded	Non-coded
		2010		RATANDA EXTENSION 7 CLINIC		CHARLOTTE MAXEKE JOHANNESBURG ACADEMIC HOSPITAL	Non-coded	Non-coded	Non-coded	Non-coded
		2010		TEBANG PHC CLINIC		UNIVERSITAS ACADEMIC LABORATORY	Non-coded	Non-coded	Non-coded	Non-coded
		2010		TEBANG PHC CLINIC		UNIVERSITAS ACADEMIC LABORATORY	Non-coded	Non-coded	Non-coded	Non-coded
		2010		HLOGOTLOU PHC CLINIC		TSHWANE ACADEMIC LABORATORY	Non-coded	Non-coded	Non-coded	Non-coded
		2010		BLUEGUMBUSCH CLINIC		UNIVERSITAS ACADEMIC LABORATORY	Non-coded	Non-coded	Non-coded	Non-coded
		2010		SEPHAKU PHS CLINIC		TSHWANE ACADEMIC LABORATORY	Non-coded	Non-coded	Non-coded	Non-coded
		2010		BOTLENG EXT 3 CLINIC		TSHWANE ACADEMIC LABORATORY	Non-coded	Non-coded	Non-coded	Non-coded
		2010		MOHADIN CLINIC		CHARLOTTE MAXEKE JOHANNESBURG ACADEMIC HOSPITAL	Non-coded	Non-coded	Non-coded	Non-coded
		2010		CARLOTA CLINIC		TSHWANE ACADEMIC LABORATORY	Non-coded	Non-coded	Non-coded	Non-coded
		2010		ZWELAKHE CLINIC		MTHATHA LABORATORY	Non-coded	Non-coded	Non-coded	Non-coded
		2010		QEBE CLINIC		MTHATHA LABORATORY	Non-coded	Non-coded	Non-coded	Non-coded
		2010		QUMANCO CLINIC		MTHATHA LABORATORY	Non-coded	Non-coded	Non-coded	Non-coded
		2010		MASHITE CLINIC		TSHWANE ACADEMIC LABORATORY	Non-coded	Non-coded	Non-coded	Non-coded
		2010		MKEMANE CLINIC		MTHATHA LABORATORY	Non-coded	Non-coded	Non-coded	Non-coded
		2010		MKEMANE CLINIC		MTHATHA LABORATORY	Non-coded	Non-coded	Non-coded	Non-coded
		2010		NAAS CLINIC BLOCK B		TSHWANE ACADEMIC LABORATORY	Non-coded	Non-coded	Non-coded	Non-coded
		2010		NAAS CLINIC BLOCK B		TSHWANE ACADEMIC LABORATORY	Non-coded	Non-coded	Non-coded	Non-coded
		2010		PERINATAL HIV RESEARCH UNIT		CHRIS HANI BARAGWANATH LABORATORY	Non-coded	Non-coded	Non-coded	Non-coded
		2010		WITBANK HOSPITAL		TSHWANE ACADEMIC LABORATORY	Non-coded	Non-coded	Non-coded	Non-coded
		2010		IMPUNGWE HOSPITAL		TSHWANE ACADEMIC LABORATORY	Non-coded	Non-coded	Non-coded	Non-coded
		2010		RIETSPRUIT CLINIC		TSHWANE ACADEMIC LABORATORY	Non-coded	Non-coded	Non-coded	Non-coded
		2010		KRIEL MUNICIPAL CLINIC		TSHWANE ACADEMIC LABORATORY	Non-coded	Non-coded	Non-coded	Non-coded
		2010		RIETSPRUIT CLINIC		TSHWANE ACADEMIC LABORATORY	Non-coded	Non-coded	Non-coded	Non-coded
		2010		THEKWANE PHC CLINIC		CHARLOTTE MAXEKE JOHANNESBURG ACADEMIC HOSPITAL	Non-coded	Non-coded	Non-coded	Non-coded
		2010		BREYTEN CLINIC		TSHWANE ACADEMIC LABORATORY	Non-coded	Non-coded	Non-coded	Non-coded
		2010		KWAZANELE CLINIC		TSHWANE ACADEMIC LABORATORY	Non-coded	Non-coded	Non-coded	Non-coded
	INDETERMINATE	2010	17	KIMBERLEY HOSPITAL	NORTHERN CAPE	KIMBERLEY LABORATORY	MDO	Analytical	Analytical	Indeterminate
	NOT RESULTED	2010		CLAIRWOOD HOSPITAL	KWAZULU-NATAL	UNKNOWN	Non-coded	Non-coded	Non-coded	Non-coded
	NOT RESULTED	2010		ADDINGTON HOSPITAL	KWAZULU-NATAL	UNKNOWN	Non-coded	Non-coded	Non-coded	Non-coded
		2010		KAGISANONG CLINIC		UNIVERSITAS ACADEMIC LABORATORY	Non-coded	Non-coded	Non-coded	Non-coded
		2010		ZAMANI CLINIC		UNIVERSITAS ACADEMIC LABORATORY	Non-coded	Non-coded	Non-coded	Non-coded
		2010		CHARLOTTE MAXEKE HOSPITAL		CHARLOTTE MAXEKE JOHANNESBURG ACADEMIC HOSPITAL	Non-coded	Non-coded	Non-coded	Non-coded
		2010		LESEDING CLINIC		UNIVERSITAS ACADEMIC LABORATORY	Non-coded	Non-coded	Non-coded	Non-coded
		2010		CHARLOTTE MAXEKE HOSPITAL		CHARLOTTE MAXEKE JOHANNESBURG ACADEMIC HOSPITAL	Non-coded	Non-coded	Non-coded	Non-coded
		2010		KALAFONG HOSPITAL		TSHWANE ACADEMIC LABORATORY	Non-coded	Non-coded	Non-coded	Non-coded
		2010		KALAFONG HOSPITAL		TSHWANE ACADEMIC LABORATORY	Non-coded	Non-coded	Non-coded	Non-coded
		2010		UNIVERSITAS HOSPITAL		UNIVERSITAS ACADEMIC LABORATORY	Non-coded	Non-coded	Non-coded	Non-coded
		2010		MMAMETLHAKE HOSPITAL		TSHWANE ACADEMIC LABORATORY	Non-coded	Non-coded	Non-coded	Non-coded
		2010		WARRENVALE CLINIC		KIMBERLEY LABORATORY	Non-coded	Non-coded	Non-coded	Non-coded
		2010		EVATON MUNICIPAL CLINIC		CHARLOTTE MAXEKE JOHANNESBURG ACADEMIC HOSPITAL	Non-coded	Non-coded	Non-coded	Non-coded
		2010		EVATON MUNICIPAL CLINIC		CHARLOTTE MAXEKE JOHANNESBURG ACADEMIC HOSPITAL	Non-coded	Non-coded	Non-coded	Non-coded
		2010		EVATON MUNICIPAL CLINIC		CHARLOTTE MAXEKE JOHANNESBURG ACADEMIC HOSPITAL	Non-coded	Non-coded	Non-coded	Non-coded
		2010		EVATON MUNICIPAL CLINIC		CHARLOTTE MAXEKE JOHANNESBURG ACADEMIC HOSPITAL	Non-coded	Non-coded	Non-coded	Non-coded
		2010		CHARLOTTE MAXEKE HOSPITAL		CHARLOTTE MAXEKE JOHANNESBURG ACADEMIC HOSPITAL	Non-coded	Non-coded	Non-coded	Non-coded
		2010		KALAFONG HOSPITAL		KALAFONG LABORATORY	Non-coded	Non-coded	Non-coded	Non-coded
		2010		PIETERSBURG HOSPITAL		POLOKWANE LABORATORY	Non-coded	Non-coded	Non-coded	Non-coded
		2010		INT		CHARLOTTE MAXEKE JOHANNESBURG ACADEMIC HOSPITAL	Non-coded	Non-coded	Non-coded	Non-coded
		2010		CALCOT DLEPHU CLINIC		CHARLOTTE MAXEKE JOHANNESBURG ACADEMIC HOSPITAL	Non-coded	Non-coded	Non-coded	Non-coded
	INSUFFICIENT.	2010	140	PHEKOLONG HOSPITAL	FREE STATE	UNIVERSITAS ACADEMIC LABORATORY	MDO	Pre-Analytical	HCW	Insufficient
	INDETERMINATE	2010	487	PELONOMI HOSPITAL	FREE STATE	UNIVERSITAS ACADEMIC LABORATORY	MDO	Analytical	Analytical	Indeterminate
	INDETERMINATE	2010	209	TYGERBERG HOSPITAL WC TBH	WESTERN CAPE	TYGERBERG LABORATORY	MDO	Analytical	Analytical	Indeterminate
	INDETERMINATE	2010	382	MBEKWENI CDC WC MBC	WESTERN CAPE	TYGERBERG LABORATORY	MDO	Analytical	Analytical	Indeterminate
	INDETERMINATE	2010	465	MOORREESBURG CLINIC WC MRB	WESTERN CAPE	TYGERBERG LABORATORY	MDO	Analytical	Analytical	Indeterminate
	INVALID	2010		PEACEVILLE CLINIC	KWAZULU-NATAL	UNKNOWN	MDO	Analytical	Analytical	Invalid
	THE REACTION YIELDED NO RESULT	2010	639	DAVEYTON EAST CLINIC	GAUTENG	CHARLOTTE MAXEKE JOHANNESBURG ACADEMIC HOSPITAL	MDO	Analytical	Analytical	Invalid
	THE REACTION YIELDED NO RESULT	2010	245	DAVEYTON MAIN CLINIC	GAUTENG	CHARLOTTE MAXEKE JOHANNESBURG ACADEMIC HOSPITAL	MDO	Analytical	Analytical	Invalid
	NOT AVAILABLE	2010	50	ZITULELE HOSPITAL	EASTERN CAPE	MTHATHA LABORATORY	Non-coded	Non-coded	Non-coded	Non-coded
	NOT RESULTED	2010		ADDINGTON HOSPITAL	KWAZULU-NATAL	UNKNOWN	Non-coded	Non-coded	Non-coded	Non-coded
	NOT RESULTED	2010		BAPHUMILE CLINIC	KWAZULU-NATAL	UNKNOWN	Non-coded	Non-coded	Non-coded	Non-coded
		2010		KGAPANE CLINIC		TSHWANE ACADEMIC LABORATORY	Non-coded	Non-coded	Non-coded	Non-coded
		2010		SHOTONG CLINIC		TSHWANE ACADEMIC LABORATORY	Non-coded	Non-coded	Non-coded	Non-coded
		2010		SHOTONG CLINIC		TSHWANE ACADEMIC LABORATORY	Non-coded	Non-coded	Non-coded	Non-coded
		2010		KRAALHOEK CLINIC		TSHWANE ACADEMIC LABORATORY	Non-coded	Non-coded	Non-coded	Non-coded
		2010		SILVERTON CLINIC - PRETORIA		MAMELODI LABORATORY	Non-coded	Non-coded	Non-coded	Non-coded
		2010		UITKYK CLINIC		TSHWANE ACADEMIC LABORATORY	Non-coded	Non-coded	Non-coded	Non-coded
		2010		UITKYK CLINIC		TSHWANE ACADEMIC LABORATORY	Non-coded	Non-coded	Non-coded	Non-coded
		2010		MOGWASE HEALTH CENTRE		TSHWANE ACADEMIC LABORATORY	Non-coded	Non-coded	Non-coded	Non-coded
		2010		STANZA BOPAPE CHC		MAMELODI LABORATORY	Non-coded	Non-coded	Non-coded	Non-coded
		2010		STANZA BOPAPE CHC		MAMELODI LABORATORY	Non-coded	Non-coded	Non-coded	Non-coded
		2010		BRITS HOSPITAL		TSHWANE ACADEMIC LABORATORY	Non-coded	Non-coded	Non-coded	Non-coded
		2010		KWAGGAFONTEIN A CLINIC		TSHWANE ACADEMIC LABORATORY	Non-coded	Non-coded	Non-coded	Non-coded
		2010		MANKWENG HOSPITAL		TSHWANE ACADEMIC LABORATORY	Non-coded	Non-coded	Non-coded	Non-coded
		2010		TWEEFONTEIN D CLINIC		TSHWANE ACADEMIC LABORATORY	Non-coded	Non-coded	Non-coded	Non-coded
		2010		FAR EAST RAND HOSPITAL		CHARLOTTE MAXEKE JOHANNESBURG ACADEMIC HOSPITAL	Non-coded	Non-coded	Non-coded	Non-coded
		2010		NATALSPRUIT HOSPITAL		CHARLOTTE MAXEKE JOHANNESBURG ACADEMIC HOSPITAL	Non-coded	Non-coded	Non-coded	Non-coded
		2010		BOTLENG CLINIC		TSHWANE ACADEMIC LABORATORY	Non-coded	Non-coded	Non-coded	Non-coded
		2010		THUSANONG CLINIC		UNIVERSITAS ACADEMIC LABORATORY	Non-coded	Non-coded	Non-coded	Non-coded
		2010		KWAGGAFONTEIN A CLINIC		TSHWANE ACADEMIC LABORATORY	Non-coded	Non-coded	Non-coded	Non-coded
		2010		GROBLERSDAL HOSPITAL		TSHWANE ACADEMIC LABORATORY	Non-coded	Non-coded	Non-coded	Non-coded
		2010		MARBLE HALL MUNICIPAL CLINIC		TSHWANE ACADEMIC LABORATORY	Non-coded	Non-coded	Non-coded	Non-coded
		2010		CHARLOTTE MAXEKE HOSPITAL		CHARLOTTE MAXEKE JOHANNESBURG ACADEMIC HOSPITAL	Non-coded	Non-coded	Non-coded	Non-coded
		2010		MAKUYA CLINIC		TSHWANE ACADEMIC LABORATORY	Non-coded	Non-coded	Non-coded	Non-coded
		2010		BARKLEY WEST CLINIC MOBILE 1		KIMBERLEY LABORATORY	Non-coded	Non-coded	Non-coded	Non-coded
		2010		CHRISTIANA HOSPITAL		KIMBERLEY LABORATORY	Non-coded	Non-coded	Non-coded	Non-coded
		2010		PHAHAMENG PHC CLINIC		UNIVERSITAS ACADEMIC LABORATORY	Non-coded	Non-coded	Non-coded	Non-coded
		2010		ALBERT LUTHULI MEMORIAL CLINIC		UNIVERSITAS ACADEMIC LABORATORY	Non-coded	Non-coded	Non-coded	Non-coded
		2010		STANZA BOPAPE CHC		MAMELODI LABORATORY	Non-coded	Non-coded	Non-coded	Non-coded
		2010		STANZA BOPAPE CHC		MAMELODI LABORATORY	Non-coded	Non-coded	Non-coded	Non-coded
		2010		EAST LYNNE CLINIC-C		MAMELODI LABORATORY	Non-coded	Non-coded	Non-coded	Non-coded
		2010		DARK CITY COMMUNITY CLINIC		MAMELODI LABORATORY	Non-coded	Non-coded	Non-coded	Non-coded
		2010		VOLKSRUST PHC CLINIC		TSHWANE ACADEMIC LABORATORY	Non-coded	Non-coded	Non-coded	Non-coded
		2010		ALLEMANSDRIFT B CLINIC		TSHWANE ACADEMIC LABORATORY	Non-coded	Non-coded	Non-coded	Non-coded
		2010		KGOTSO CLINIC		UNIVERSITAS ACADEMIC LABORATORY	Non-coded	Non-coded	Non-coded	Non-coded
		2010		BOEKENHOUT CLINIC		TSHWANE ACADEMIC LABORATORY	Non-coded	Non-coded	Non-coded	Non-coded
		2010		CHARLOTTE MAXEKE HOSPITAL		CHARLOTTE MAXEKE JOHANNESBURG ACADEMIC HOSPITAL	Non-coded	Non-coded	Non-coded	Non-coded
		2010		BENFARM CLINIC		TSHWANE ACADEMIC LABORATORY	Non-coded	Non-coded	Non-coded	Non-coded
		2010		MOLEFI TAU CLINIC		UNIVERSITAS ACADEMIC LABORATORY	Non-coded	Non-coded	Non-coded	Non-coded
		2010		MATJABENG CLINIC		WELKOM LABORATORY	Non-coded	Non-coded	Non-coded	Non-coded
		2010		STEVE BIKO ACADEMIC HOSPITAL		TSHWANE ACADEMIC LABORATORY	Non-coded	Non-coded	Non-coded	Non-coded
		2010		ZEERUST HOSPITAL		LEHURUTSHE LABORATORY	Non-coded	Non-coded	Non-coded	Non-coded
		2010		ALEXANDRA HEALTH CLINIC		CHARLOTTE MAXEKE JOHANNESBURG ACADEMIC HOSPITAL	Non-coded	Non-coded	Non-coded	Non-coded
		2010		RAHIMA MOOSA HOSPITAL		CHARLOTTE MAXEKE JOHANNESBURG ACADEMIC HOSPITAL	Non-coded	Non-coded	Non-coded	Non-coded
		2010		NATALSPRUIT HOSPITAL		NATALSPRUIT LABORATORY	Non-coded	Non-coded	Non-coded	Non-coded
	INSUFFICIENT.	2010	193	VAALROCK PHC CLINIC	FREE STATE	UNIVERSITAS ACADEMIC LABORATORY	MDO	Pre-Analytical	HCW	Insufficient
	INDETERMINATE	2010		LADYBANK CLINIC	KWAZULU-NATAL	UNKNOWN	MDO	Analytical	Analytical	Indeterminate
	EQUIVOCAL	2010	229	LETABA HOSPITAL	LIMPOPO	TSHWANE ACADEMIC LABORATORY	MDO	Analytical	Analytical	Indeterminate
	INVALID	2010		EKOMBE HOSPITAL	KWAZULU-NATAL	UNKNOWN	MDO	Analytical	Analytical	Invalid
	INDETERMINATE	2010	79	PELONOMI HOSPITAL	FREE STATE	UNIVERSITAS ACADEMIC LABORATORY	MDO	Analytical	Analytical	Indeterminate
	INDETERMINATE	2010	45	DE DOORNS CLINIC WC DDP	WESTERN CAPE	TYGERBERG LABORATORY	MDO	Analytical	Analytical	Indeterminate
	THE REACTION YIELDED NO RESULT	2010	56	EMPILISWENI CLINIC [JOUBERTON]	NORTH WEST	CHARLOTTE MAXEKE JOHANNESBURG ACADEMIC HOSPITAL	MDO	Analytical	Analytical	Invalid
	THE REACTION YIELDED NO RESULT	2010	43	HARTBEESFONTEIN CLINIC	NORTH WEST	CHARLOTTE MAXEKE JOHANNESBURG ACADEMIC HOSPITAL	MDO	Analytical	Analytical	Invalid
	NOT AVAILABLE	2010	162	CANZIBE GATEWAY CLINIC	EASTERN CAPE	MTHATHA LABORATORY	Non-coded	Non-coded	Non-coded	Non-coded
	NOT AVAILABLE	2010	122	MANGCWANGULENI CLINIC	EASTERN CAPE	MTHATHA LABORATORY	Non-coded	Non-coded	Non-coded	Non-coded
	NOT AVAILABLE	2010	138	MHLOTSHENI CLINIC	EASTERN CAPE	MTHATHA LABORATORY	Non-coded	Non-coded	Non-coded	Non-coded
	NOT AVAILABLE	2010	61	MNYOLO CLINIC	EASTERN CAPE	MTHATHA LABORATORY	Non-coded	Non-coded	Non-coded	Non-coded
	NOT AVAILABLE	2010	79	NTSIZWA CLINIC	EASTERN CAPE	MTHATHA LABORATORY	Non-coded	Non-coded	Non-coded	Non-coded
	NOT AVAILABLE	2010	54	NTSIZWA CLINIC	EASTERN CAPE	MTHATHA LABORATORY	Non-coded	Non-coded	Non-coded	Non-coded
	NOT AVAILABLE	2010	847	RIETVLEI HOSPITAL	KWAZULU-NATAL	MTHATHA LABORATORY	Non-coded	Non-coded	Non-coded	Non-coded
	NOT AVAILABLE	2010	132	ST LUCY'S GATEWAY CLINIC	EASTERN CAPE	MTHATHA LABORATORY	Non-coded	Non-coded	Non-coded	Non-coded
	NOT AVAILABLE	2010	49	TAYLOR BEQUEST PHC CLINIC [MOUNT FLETCHER]	EASTERN CAPE	MTHATHA LABORATORY	Non-coded	Non-coded	Non-coded	Non-coded
	NOT AVAILABLE	2010	129	TELA CLINIC	EASTERN CAPE	MTHATHA LABORATORY	Non-coded	Non-coded	Non-coded	Non-coded
	NOT AVAILABLE	2010	330	TELA CLINIC	EASTERN CAPE	MTHATHA LABORATORY	Non-coded	Non-coded	Non-coded	Non-coded
	NOT AVAILABLE	2010	141	ZITULELE HOSPITAL	EASTERN CAPE	MTHATHA LABORATORY	Non-coded	Non-coded	Non-coded	Non-coded
	NOT RESULTED	2010		STANGER HOSPITAL	KWAZULU-NATAL	UNKNOWN	Non-coded	Non-coded	Non-coded	Non-coded
	NOT RESULTED	2010		MARIANNRIDGE CLINIC	KWAZULU-NATAL	UNKNOWN	Non-coded	Non-coded	Non-coded	Non-coded
		2010		MOSESETJANE CLINIC		TSHWANE ACADEMIC LABORATORY	Non-coded	Non-coded	Non-coded	Non-coded
		2010		PHATSIMA PHC CLINIC		CHARLOTTE MAXEKE JOHANNESBURG ACADEMIC HOSPITAL	Non-coded	Non-coded	Non-coded	Non-coded
		2010		GRACE MOKHOMO CLINIC		TSHWANE ACADEMIC LABORATORY	Non-coded	Non-coded	Non-coded	Non-coded
		2010		RAHIMA MOOSA HOSPITAL		CORONATION LABORATORY	Non-coded	Non-coded	Non-coded	Non-coded
		2010		DERBY CLINIC		TSHWANE ACADEMIC LABORATORY	Non-coded	Non-coded	Non-coded	Non-coded
		2010		PALMRIDGE CLINIC		CHARLOTTE MAXEKE JOHANNESBURG ACADEMIC HOSPITAL	Non-coded	Non-coded	Non-coded	Non-coded
		2010		LEONDALE CLINIC		CHARLOTTE MAXEKE JOHANNESBURG ACADEMIC HOSPITAL	Non-coded	Non-coded	Non-coded	Non-coded
		2010		KUYASA CLINIC (KHAYLITSHA)		GROOTE SCHUUR LABORATORY	Non-coded	Non-coded	Non-coded	Non-coded
		2010		METSIMAHOLO HOSPITAL		UNIVERSITAS ACADEMIC LABORATORY	Non-coded	Non-coded	Non-coded	Non-coded
		2010		TLAKGAMENG CLINIC		HUHUDI LABORATORY	Non-coded	Non-coded	Non-coded	Non-coded
		2010		TLAKGAMENG CLINIC		HUHUDI LABORATORY	Non-coded	Non-coded	Non-coded	Non-coded
		2010		MOLEFI TAU CLINIC		UNIVERSITAS ACADEMIC LABORATORY	Non-coded	Non-coded	Non-coded	Non-coded
		2010		NORTHAM ART CLINIC		TSHWANE ACADEMIC LABORATORY	Non-coded	Non-coded	Non-coded	Non-coded
		2010		STEVE BIKO ACADEMIC HOSPITAL		TSHWANE ACADEMIC LABORATORY	Non-coded	Non-coded	Non-coded	Non-coded
		2010		LEONDALE CLINIC		CHARLOTTE MAXEKE JOHANNESBURG ACADEMIC HOSPITAL	Non-coded	Non-coded	Non-coded	Non-coded
		2010		HENDRINA MUNICIPAL CLINIC		TSHWANE ACADEMIC LABORATORY	Non-coded	Non-coded	Non-coded	Non-coded
		2010		RAHIMA MOOSA HOSPITAL		CHARLOTTE MAXEKE JOHANNESBURG ACADEMIC HOSPITAL	Non-coded	Non-coded	Non-coded	Non-coded
		2010		THUSANANG CLINIC		CHARLOTTE MAXEKE JOHANNESBURG ACADEMIC HOSPITAL	Non-coded	Non-coded	Non-coded	Non-coded
		2010		UITKYK CLINIC		TSHWANE ACADEMIC LABORATORY	Non-coded	Non-coded	Non-coded	Non-coded
		2010		WITBANK HOSPITAL		TSHWANE ACADEMIC LABORATORY	Non-coded	Non-coded	Non-coded	Non-coded
		2010		MUSINA HOSPITAL		TSHWANE ACADEMIC LABORATORY	Non-coded	Non-coded	Non-coded	Non-coded
		2010		WITPOORT HOSPITAL		POLOKWANE LABORATORY	Non-coded	Non-coded	Non-coded	Non-coded
		2010		BUITE STREET CLINIC		TSHWANE ACADEMIC LABORATORY	Non-coded	Non-coded	Non-coded	Non-coded
		2010		HERTZOGVILLE PHC CLINIC		UNIVERSITAS ACADEMIC LABORATORY	Non-coded	Non-coded	Non-coded	Non-coded
		2010		KLIPPLAATDRIFT CLINIC		TSHWANE ACADEMIC LABORATORY	Non-coded	Non-coded	Non-coded	Non-coded
		2010		SETTLERS PHC CLINIC		TSHWANE ACADEMIC LABORATORY	Non-coded	Non-coded	Non-coded	Non-coded
		2010		KLIPPLAATDRIFT CLINIC		TSHWANE ACADEMIC LABORATORY	Non-coded	Non-coded	Non-coded	Non-coded
		2010		CHARLOTTE MAXEKE HOSPITAL		CHARLOTTE MAXEKE JOHANNESBURG ACADEMIC HOSPITAL	Non-coded	Non-coded	Non-coded	Non-coded
		2010		KHUTSONG EXT 3 CLINIC		CHARLOTTE MAXEKE JOHANNESBURG ACADEMIC HOSPITAL	Non-coded	Non-coded	Non-coded	Non-coded
		2010		KLIPPLAATDRIFT CLINIC		TSHWANE ACADEMIC LABORATORY	Non-coded	Non-coded	Non-coded	Non-coded
		2010		ALBERT LUTHULI MEMORIAL CLINIC		UNIVERSITAS ACADEMIC LABORATORY	Non-coded	Non-coded	Non-coded	Non-coded
		2010		DISCOVERERS CH CENTRE		CHARLOTTE MAXEKE JOHANNESBURG ACADEMIC HOSPITAL	Non-coded	Non-coded	Non-coded	Non-coded
		2010		THEMBA HOSPITAL		TSHWANE ACADEMIC LABORATORY	Non-coded	Non-coded	Non-coded	Non-coded
		2010		BALFOUR MUNICIPAL CLINIC		TSHWANE ACADEMIC LABORATORY	Non-coded	Non-coded	Non-coded	Non-coded
		2010		FRERE HOSPITAL		DORA NGINZA LABORATORY	Non-coded	Non-coded	Non-coded	Non-coded
		2010		SWARTRUGGENS MOBILE CLINIC		TSHWANE ACADEMIC LABORATORY	Non-coded	Non-coded	Non-coded	Non-coded
		2010		ELANDSDOORN CLINIC		TSHWANE ACADEMIC LABORATORY	Non-coded	Non-coded	Non-coded	Non-coded
		2010		RIVERSDALE PHC CLINIC		GEORGE LABORATORY	Non-coded	Non-coded	Non-coded	Non-coded
		2010		MMAMASELELA CLINIC		TSHWANE ACADEMIC LABORATORY	Non-coded	Non-coded	Non-coded	Non-coded
		2010		POTGIETERSRUS HOSPITAL		TSHWANE ACADEMIC LABORATORY	Non-coded	Non-coded	Non-coded	Non-coded
		2010		TAMBO MEMORIAL HOSPITAL		CHARLOTTE MAXEKE JOHANNESBURG ACADEMIC HOSPITAL	Non-coded	Non-coded	Non-coded	Non-coded
		2010		MIDDELBURG PHC CLINIC		TSHWANE ACADEMIC LABORATORY	Non-coded	Non-coded	Non-coded	Non-coded
		2010		PABALLONG PHC CLINIC		UNIVERSITAS ACADEMIC LABORATORY	Non-coded	Non-coded	Non-coded	Non-coded
		2010		SCHOONOORD CLINIC		TSHWANE ACADEMIC LABORATORY	Non-coded	Non-coded	Non-coded	Non-coded
		2010		PERCY CLINIC		TSHWANE ACADEMIC LABORATORY	Non-coded	Non-coded	Non-coded	Non-coded
		2010		WATERVAL CLINIC		TSHWANE ACADEMIC LABORATORY	Non-coded	Non-coded	Non-coded	Non-coded
		2010		TSATSI CLINIC		UNIVERSITAS ACADEMIC LABORATORY	Non-coded	Non-coded	Non-coded	Non-coded
		2010		FRERE HOSPITAL		DORA NGINZA LABORATORY	Non-coded	Non-coded	Non-coded	Non-coded
		2010		GATEWAY CLINIC ST LUCY'S		ST LUCY LABORATORY	Non-coded	Non-coded	Non-coded	Non-coded
		2010		FRERE HOSPITAL		DORA NGINZA LABORATORY	Non-coded	Non-coded	Non-coded	Non-coded
		2010		MAYFAIR CLINIC		CHARLOTTE MAXEKE JOHANNESBURG ACADEMIC HOSPITAL	Non-coded	Non-coded	Non-coded	Non-coded
		2010		SEBOKENG HOSPITAL		SEBOKENG LABORATORY	Non-coded	Non-coded	Non-coded	Non-coded
		2010		TLHABANE HEALTH CENTRE		CHARLOTTE MAXEKE JOHANNESBURG ACADEMIC HOSPITAL	Non-coded	Non-coded	Non-coded	Non-coded
	INSUFFICIENT.	2010	462	GANYESA COMMUNITY HOSPITAL	NORTH WEST	UNIVERSITAS ACADEMIC LABORATORY	MDO	Pre-Analytical	HCW	Insufficient
	INVALID	2010		BRUNTVILLE CHC	KWAZULU-NATAL	UNKNOWN	MDO	Analytical	Analytical	Invalid
	INVALID	2010		BRUNTVILLE CHC	KWAZULU-NATAL	UNKNOWN	MDO	Analytical	Analytical	Invalid
	INVALID	2010		CATO MANOR CLINIC	KWAZULU-NATAL	UNKNOWN	MDO	Analytical	Analytical	Invalid
	INVALID	2010		EAST BOOM CHC	KWAZULU-NATAL	UNKNOWN	MDO	Analytical	Analytical	Invalid
	INVALID	2010		ESHOWE HOSPITAL	KWAZULU-NATAL	UNKNOWN	MDO	Analytical	Analytical	Invalid
	INVALID	2010		MAPHOPHOMA CLINIC	KWAZULU-NATAL	UNKNOWN	MDO	Analytical	Analytical	Invalid
	INVALID	2010		NEW GERMANY CLINIC	KWAZULU-NATAL	UNKNOWN	MDO	Analytical	Analytical	Invalid
	INVALID	2010		NEWCASTLE HOSPITAL	KWAZULU-NATAL	UNKNOWN	MDO	Analytical	Analytical	Invalid
	INVALID	2010		NGWELEZANA CLINIC	KWAZULU-NATAL	UNKNOWN	MDO	Analytical	Analytical	Invalid
	INVALID	2010		NGWELEZANA CLINIC	KWAZULU-NATAL	UNKNOWN	MDO	Analytical	Analytical	Invalid
	INVALID	2010		PHUNGASHE CLINIC	KWAZULU-NATAL	UNKNOWN	MDO	Analytical	Analytical	Invalid
	INVALID	2010		PINETOWN CLINIC	KWAZULU-NATAL	UNKNOWN	MDO	Analytical	Analytical	Invalid
	INVALID	2010		PINETOWN CLINIC	KWAZULU-NATAL	UNKNOWN	MDO	Analytical	Analytical	Invalid
	INVALID	2010		PINETOWN CLINIC	KWAZULU-NATAL	UNKNOWN	MDO	Analytical	Analytical	Invalid
	INVALID	2010		PORT EDWARD CLINIC	KWAZULU-NATAL	UNKNOWN	MDO	Analytical	Analytical	Invalid
	INVALID	2010		PORT EDWARD CLINIC	KWAZULU-NATAL	UNKNOWN	MDO	Analytical	Analytical	Invalid
	INDETERMINATE	2010	733	UNIVERSITAS HOSPITAL	FREE STATE	UNIVERSITAS ACADEMIC LABORATORY	MDO	Analytical	Analytical	Indeterminate
	INDETERMINATE	2010	42	BREEDE VALLEY MUNICIPAL CLINIC	WESTERN CAPE	TYGERBERG LABORATORY	MDO	Analytical	Analytical	Indeterminate
	INDETERMINATE	2010	544	CHC WORCESTER	WESTERN CAPE	TYGERBERG LABORATORY	MDO	Analytical	Analytical	Indeterminate
	INDETERMINATE	2010	21	TYGERBERG HOSPITAL WC TBH	WESTERN CAPE	TYGERBERG LABORATORY	MDO	Analytical	Analytical	Indeterminate
	INDETERMINATE	2010	43	KAGISO HEALTH CENTRE	NORTHERN CAPE	KIMBERLEY LABORATORY	MDO	Analytical	Analytical	Indeterminate
	INDETERMINATE	2010	60	KLAWER CLINIC WC KCH	WESTERN CAPE	TYGERBERG LABORATORY	MDO	Analytical	Analytical	Indeterminate
	THE REACTION YIELDED NO RESULT	2010	46	RANDBURG CLINIC	GAUTENG	CHARLOTTE MAXEKE JOHANNESBURG ACADEMIC HOSPITAL	MDO	Analytical	Analytical	Invalid
	NOT AVAILABLE	2010	47	ALL SAINTS GATEWAY CLINIC	EASTERN CAPE	MTHATHA LABORATORY	Non-coded	Non-coded	Non-coded	Non-coded
	NOT AVAILABLE	2010	145	GOWAN LEA CLINIC	KWAZULU-NATAL	MTHATHA LABORATORY	Non-coded	Non-coded	Non-coded	Non-coded
	NOT AVAILABLE	2010	207	LOTANA CLINIC	EASTERN CAPE	MTHATHA LABORATORY	Non-coded	Non-coded	Non-coded	Non-coded
	NOT AVAILABLE	2010	28	MCHEWULA CLINIC [CALA]	EASTERN CAPE	MTHATHA LABORATORY	Non-coded	Non-coded	Non-coded	Non-coded
	NOT AVAILABLE	2010	44	MDYOBE CLINIC	EASTERN CAPE	MTHATHA LABORATORY	Non-coded	Non-coded	Non-coded	Non-coded
	NOT AVAILABLE	2010	335	MQEKEZWENI CLINIC	EASTERN CAPE	MTHATHA LABORATORY	Non-coded	Non-coded	Non-coded	Non-coded
	NOT AVAILABLE	2010	307	NESSIE KNIGHT GATEWAY CLINIC	EASTERN CAPE	MTHATHA LABORATORY	Non-coded	Non-coded	Non-coded	Non-coded
	NOT AVAILABLE	2010	255	NGCOBO CLINIC	EASTERN CAPE	MTHATHA LABORATORY	Non-coded	Non-coded	Non-coded	Non-coded
	NOT AVAILABLE	2010	227	NQUQU PHC CLINIC	EASTERN CAPE	MTHATHA LABORATORY	Non-coded	Non-coded	Non-coded	Non-coded
	NOT AVAILABLE	2010	688	NQUQU PHC CLINIC	EASTERN CAPE	MTHATHA LABORATORY	Non-coded	Non-coded	Non-coded	Non-coded
	NOT AVAILABLE	2010	869	NTLANGAZA CLINIC	EASTERN CAPE	MTHATHA LABORATORY	Non-coded	Non-coded	Non-coded	Non-coded
	NOT AVAILABLE	2010	54	BALENI CLINIC	EASTERN CAPE	MTHATHA LABORATORY	Non-coded	Non-coded	Non-coded	Non-coded
	NOT AVAILABLE	2010	287	GREENVILLE HOSPITAL	EASTERN CAPE	MTHATHA LABORATORY	Non-coded	Non-coded	Non-coded	Non-coded
	NOT AVAILABLE	2010	152	KWANDELA CLINIC	EASTERN CAPE	MTHATHA LABORATORY	Non-coded	Non-coded	Non-coded	Non-coded
	NOT AVAILABLE	2010	47	MAGWA CLINIC	EASTERN CAPE	MTHATHA LABORATORY	Non-coded	Non-coded	Non-coded	Non-coded
	NOT AVAILABLE	2010	47	MAGWA CLINIC	EASTERN CAPE	MTHATHA LABORATORY	Non-coded	Non-coded	Non-coded	Non-coded
	NOT AVAILABLE	2010	43	MQHELE CLINIC	EASTERN CAPE	MTHATHA LABORATORY	Non-coded	Non-coded	Non-coded	Non-coded
	NOT AVAILABLE	2010	283	TSITSANA CLINIC	EASTERN CAPE	MTHATHA LABORATORY	Non-coded	Non-coded	Non-coded	Non-coded
	NOT AVAILABLE	2010	81	UMNGA FLATS CLINIC	EASTERN CAPE	MTHATHA LABORATORY	Non-coded	Non-coded	Non-coded	Non-coded
	NOT RESULTED	2010		BERGVILLE CLINIC	KWAZULU-NATAL	UNKNOWN	Non-coded	Non-coded	Non-coded	Non-coded
	NOT RESULTED	2010		MAPHOPHOMA CLINIC	KWAZULU-NATAL	UNKNOWN	Non-coded	Non-coded	Non-coded	Non-coded
	NOT RESULTED	2010		NIEMEYER MEMORIAL HOSPITAL	KWAZULU-NATAL	UNKNOWN	Non-coded	Non-coded	Non-coded	Non-coded
		2010		FRERE HOSPITAL		EAST LONDON LABORATORY	Non-coded	Non-coded	Non-coded	Non-coded
		2010		EVATON MUNICIPAL CLINIC		CHARLOTTE MAXEKE JOHANNESBURG ACADEMIC HOSPITAL	Non-coded	Non-coded	Non-coded	Non-coded
		2010		MAMELLO CLINIC		UNIVERSITAS ACADEMIC LABORATORY	Non-coded	Non-coded	Non-coded	Non-coded
		2010		NATIONAL HOUSE PGS CLINIC		UNIVERSITAS ACADEMIC LABORATORY	Non-coded	Non-coded	Non-coded	Non-coded
		2010		MEQHELENG CLINIC		UNIVERSITAS ACADEMIC LABORATORY	Non-coded	Non-coded	Non-coded	Non-coded
		2010		KOFFIEFONTEIN MUNICIPAL CLINIC		UNIVERSITAS ACADEMIC LABORATORY	Non-coded	Non-coded	Non-coded	Non-coded
		2010		SOETWATER CLINIC		UNIVERSITAS ACADEMIC LABORATORY	Non-coded	Non-coded	Non-coded	Non-coded
		2010		FREEDOM SQUARE CLINIC		UNIVERSITAS ACADEMIC LABORATORY	Non-coded	Non-coded	Non-coded	Non-coded
		2010		NOLUNGILE DAY HOSPITAL		GROOTE SCHUUR LABORATORY	Non-coded	Non-coded	Non-coded	Non-coded
		2010		LETSOPA CLINIC		TSHWANE ACADEMIC LABORATORY	Non-coded	Non-coded	Non-coded	Non-coded
		2010		TEKWANE CLINIC		TSHWANE ACADEMIC LABORATORY	Non-coded	Non-coded	Non-coded	Non-coded
		2010		TEKWANE CLINIC		TSHWANE ACADEMIC LABORATORY	Non-coded	Non-coded	Non-coded	Non-coded
		2010		REITUMETSE CLINIC		UNIVERSITAS ACADEMIC LABORATORY	Non-coded	Non-coded	Non-coded	Non-coded
		2010		BETHLEHEM CLINIC		UNIVERSITAS ACADEMIC LABORATORY	Non-coded	Non-coded	Non-coded	Non-coded
		2010		TSHILIDZINI HOSPITAL		TSHWANE ACADEMIC LABORATORY	Non-coded	Non-coded	Non-coded	Non-coded
		2010		BETHLEHEM CLINIC		UNIVERSITAS ACADEMIC LABORATORY	Non-coded	Non-coded	Non-coded	Non-coded
		2010		THUTHUKANI CLINIC		CHARLOTTE MAXEKE JOHANNESBURG ACADEMIC HOSPITAL	Non-coded	Non-coded	Non-coded	Non-coded
		2010		ZAMANI CLINIC		UNIVERSITAS ACADEMIC LABORATORY	Non-coded	Non-coded	Non-coded	Non-coded
		2010		REITZ CLINIC		UNIVERSITAS ACADEMIC LABORATORY	Non-coded	Non-coded	Non-coded	Non-coded
		2010		DILIKONG CLINIC		TSHWANE ACADEMIC LABORATORY	Non-coded	Non-coded	Non-coded	Non-coded
		2010		KWANOMZANO CLINIC		DORA NGINZA LABORATORY	Non-coded	Non-coded	Non-coded	Non-coded
		2010		PIETERSBURG HOSPITAL		TSHWANE ACADEMIC LABORATORY	Non-coded	Non-coded	Non-coded	Non-coded
		2010		ASKAM CLINIC		UNIVERSITAS ACADEMIC LABORATORY	Non-coded	Non-coded	Non-coded	Non-coded
[truncated: 132,336 more rows]
